# Supplementary material for: Facile conversion of ammonia to a nitride in a rhenium system that cleaves dinitrogen
Source: Chem Sci. 2022 Mar 4;13(14):4010–8. doi: 10.1039/d1sc04503b (PMC8985503; doi:10.1039/d1sc04503b)
Supplement: SC-013-D1SC04503B-s002 [file SC-013-D1SC04503B-s002.cif]

# Electronic Supplementary Material (ESI) for Chemical Science.
# This journal is © The Royal Society of Chemistry 2022

####################################################################### 
# 
# This file contains crystal structure data downloaded from the 
# Cambridge Structural Database (CSD) hosted by the Cambridge 
# Crystallographic Data Centre (CCDC).
# 
# Full information about CCDC data access policies and citation 
# guidelines are available at http://www.ccdc.cam.ac.uk/access/V1 
# 
# Audit and citation data items may have been added by the CCDC. 
# Please retain this information to preserve the provenance of 
# this file and to allow appropriate attribution of the data. 
# 
#######################################################################

data_007c-17049
_database_code_depnum_ccdc_archive 'CCDC 2100974'
loop_
_audit_author_name
_audit_author_address
'Brandon Mercado'
;Yale University
United States of America
;
_audit_update_record             
;
2021-08-02 deposited with the CCDC.	2022-02-22 downloaded from the CCDC.
;

_vrf_PLAT414_007c-17049          
;
PROBLEM: Short Intra D-H..H-X
RESPONSE: The location of any protons on N2 were not clear in the 
difference map. The postions are likley disordered.
;

_audit_creation_method           SHELXL-2014/7
_shelx_SHELXL_version_number     2014/7
_chemical_name_systematic        ?
_chemical_name_common            ?
_chemical_melting_point          ?
_chemical_formula_moiety         'C20 H46 Cl N2 P2 Re'
_chemical_formula_sum            'C20 H46 Cl N2 P2 Re'
_chemical_formula_weight         598.18

loop_
_atom_type_symbol
_atom_type_description
_atom_type_scat_dispersion_real
_atom_type_scat_dispersion_imag
_atom_type_scat_source
C C 0.0033 0.0016 'International Tables Vol C Tables 4.2.6.8 and 6.1.1.4'
H H 0.0000 0.0000 'International Tables Vol C Tables 4.2.6.8 and 6.1.1.4'
Cl Cl 0.1484 0.1585 'International Tables Vol C Tables 4.2.6.8 and 6.1.1.4'
N N 0.0061 0.0033 'International Tables Vol C Tables 4.2.6.8 and 6.1.1.4'
P P 0.1023 0.0942 'International Tables Vol C Tables 4.2.6.8 and 6.1.1.4'
Re Re -1.0185 7.2310 'International Tables Vol C Tables 4.2.6.8 and 6.1.1.4'

_space_group_crystal_system      monoclinic
_space_group_IT_number           14
_space_group_name_H-M_alt        'P 21/n'
_space_group_name_Hall           '-P 2yn'

_shelx_space_group_comment       
; 
The symmetry employed for this shelxl refinement is uniquely defined 
by the following loop, which should always be used as a source of 
symmetry information in preference to the above space-group names. 
They are only intended as comments. 
;

loop_
_space_group_symop_operation_xyz
'x, y, z'
'-x+1/2, y+1/2, -z+1/2'
'-x, -y, -z'
'x-1/2, -y-1/2, z-1/2'

_cell_length_a                   8.5852(3)
_cell_length_b                   23.5810(7)
_cell_length_c                   12.2292(4)
_cell_angle_alpha                90
_cell_angle_beta                 92.515(3)
_cell_angle_gamma                90
_cell_volume                     2473.39(14)
_cell_formula_units_Z            4
_cell_measurement_temperature    93(2)
_cell_measurement_reflns_used    10397
_cell_measurement_theta_min      3.0580
_cell_measurement_theta_max      27.6490

_exptl_crystal_description       Plate
_exptl_crystal_colour            Green
_exptl_crystal_density_meas      ?
_exptl_crystal_density_method    ?
_exptl_crystal_density_diffrn    1.606
_exptl_crystal_F_000             1208
_exptl_transmission_factor_min   ?
_exptl_transmission_factor_max   ?
_exptl_crystal_size_max          0.200
_exptl_crystal_size_mid          0.200
_exptl_crystal_size_min          0.050
_exptl_absorpt_coefficient_mu    5.158
_shelx_estimated_absorpt_T_min   0.425
_shelx_estimated_absorpt_T_max   0.782
_exptl_absorpt_correction_type   multi-scan
_exptl_absorpt_correction_T_min  0.53287
_exptl_absorpt_correction_T_max  1.00000
_exptl_absorpt_process_details   
; 
CrysAlisPro 1.171.39.28e (Rigaku Oxford Diffraction, 2015) 
Empirical absorption correction using spherical harmonics, 
 implemented in SCALE3 ABSPACK scaling algorithm. 
;
_exptl_absorpt_special_details   ?
_diffrn_ambient_temperature      93(2)
_diffrn_radiation_wavelength     0.71073
_diffrn_radiation_type           MoK\a
_diffrn_source                   'microfocus rotating anode'
_diffrn_measurement_device_type  'Dectris Pilatus 3R'
_diffrn_measurement_method       \w
_diffrn_detector_area_resol_mean 5.8
_diffrn_reflns_number            35252
_diffrn_reflns_av_unetI/netI     0.0570
_diffrn_reflns_av_R_equivalents  0.0853
_diffrn_reflns_limit_h_min       -9
_diffrn_reflns_limit_h_max       11
_diffrn_reflns_limit_k_min       -30
_diffrn_reflns_limit_k_max       30
_diffrn_reflns_limit_l_min       -15
_diffrn_reflns_limit_l_max       15
_diffrn_reflns_theta_min         2.937
_diffrn_reflns_theta_max         27.483
_diffrn_reflns_theta_full        25.242
_diffrn_measured_fraction_theta_max 0.999
_diffrn_measured_fraction_theta_full 0.999
_diffrn_reflns_Laue_measured_fraction_max 0.999
_diffrn_reflns_Laue_measured_fraction_full 0.999
_diffrn_reflns_point_group_measured_fraction_max 0.999
_diffrn_reflns_point_group_measured_fraction_full 0.999
_reflns_number_total             5656
_reflns_number_gt                4806
_reflns_threshold_expression     'I > 2\s(I)'
_reflns_Friedel_coverage         0.000
_reflns_Friedel_fraction_max     .
_reflns_Friedel_fraction_full    .

_reflns_special_details          
; 
 Reflections were merged by SHELXL according to the crystal 
 class for the calculation of statistics and refinement. 
  
 _reflns_Friedel_fraction is defined as the number of unique 
 Friedel pairs measured divided by the number that would be 
 possible theoretically, ignoring centric projections and 
 systematic absences. 
;

_computing_data_collection       'CrysAlisPro 1.171.39.28e (Rigaku OD, 2015)'
_computing_cell_refinement       'CrysAlisPro 1.171.39.28e (Rigaku OD, 2015)'
_computing_data_reduction        'CrysAlisPro 1.171.39.28e (Rigaku OD, 2015)'
_computing_structure_solution    'SHELXT-2014/5 (Sheldrick, 2014)'
_computing_structure_refinement  'SHELXL-2014/7 (Sheldrick, 2014)'
_computing_molecular_graphics    
; 
Dolomanov, O.V.; Bourhis, L.J.; Gildea, R.J.; Howard, J.A.K.; Puschmann, H., 
OLEX2: A complete structure solution, refinement and analysis program 
(2009). J. Appl. Cryst., 42, 339-341. 
;
_computing_publication_material  'CIFTAB-2014/2 (Sheldrick, 2014)'
_refine_special_details          
; 
 Refinement of F^2^ against ALL reflections.  The weighted R-factor wR and 
 goodness of fit S are based on F^2^, conventional R-factors R are based 
 on F, with F set to zero for negative F^2^. The threshold expression of 
 F^2^ > 2sigma(F^2^) is used only for calculating R-factors(gt) etc. and is 
 not relevant to the choice of reflections for refinement.  R-factors based 
 on F^2^ are statistically about twice as large as those based on F, and R- 
 factors based on ALL data will be even larger. 

The hydrogen atoms were first found in the difference map, then generated 
geometrically and refined as riding atoms with C-H distances = 0.95 - 0.99 
angstroms and Uiso(H) = 1.2 times Ueq(C) for CH and CH2 groups and Uiso(H) 
= 1.5 times Ueq(C) for CH3 groups. The N-H positions are semi-freely refined
with N-H distance restrains of 0.860(2) Angstroms.  The H-Re distances of 
H2a and H2b were restrained to be similar. The N-H hydrogen atoms are also 
riding on N2.
;
_refine_ls_structure_factor_coef Fsqd
_refine_ls_matrix_type           full
_refine_ls_weighting_scheme      calc
_refine_ls_weighting_details     
'w=1/[\s^2^(Fo^2^)+(0.0182P)^2^] where P=(Fo^2^+2Fc^2^)/3'
_atom_sites_solution_primary     SHELXT
_atom_sites_solution_secondary   difmap
_atom_sites_solution_hydrogens   mixed
_refine_ls_hydrogen_treatment    mixed
_refine_ls_extinction_method     none
_refine_ls_extinction_coef       .
_refine_ls_number_reflns         5656
_refine_ls_number_parameters     253
_refine_ls_number_restraints     4
_refine_ls_R_factor_all          0.0383
_refine_ls_R_factor_gt           0.0290
_refine_ls_wR_factor_ref         0.0647
_refine_ls_wR_factor_gt          0.0621
_refine_ls_goodness_of_fit_ref   1.008
_refine_ls_restrained_S_all      1.008
_refine_ls_shift/su_max          0.002
_refine_ls_shift/su_mean         0.000

loop_
_atom_site_label
_atom_site_type_symbol
_atom_site_fract_x
_atom_site_fract_y
_atom_site_fract_z
_atom_site_U_iso_or_equiv
_atom_site_adp_type
_atom_site_occupancy
_atom_site_site_symmetry_order
_atom_site_calc_flag
_atom_site_refinement_flags_posn
_atom_site_refinement_flags_adp
_atom_site_refinement_flags_occupancy
_atom_site_disorder_assembly
_atom_site_disorder_group
Re1 Re 0.54133(2) 0.29910(2) 0.33037(2) 0.00954(6) Uani 1 1 d D . . . .
Cl1 Cl 0.48799(11) 0.29106(4) 0.13804(7) 0.02061(19) Uani 1 1 d . . . . .
P1 P 0.41556(10) 0.21065(3) 0.36567(7) 0.00973(17) Uani 1 1 d . . . . .
P2 P 0.61166(10) 0.39675(3) 0.32619(7) 0.01208(18) Uani 1 1 d . . . . .
N1 N 0.4251(3) 0.32267(11) 0.4547(2) 0.0121(6) Uani 1 1 d . . . . .
N2 N 0.7528(3) 0.27120(12) 0.3650(2) 0.0158(6) Uani 1 1 d D . . . .
H2B H 0.7727(19) 0.2375(5) 0.389(3) 0.019 Uiso 1 1 d D U . . .
H2A H 0.8326(16) 0.2924(5) 0.379(3) 0.019 Uiso 1 1 d D U . . .
C1 C 0.3661(4) 0.22310(14) 0.5084(3) 0.0135(7) Uani 1 1 d . . . . .
H1A H 0.2748 0.1998 0.5264 0.016 Uiso 1 1 calc R U . . .
H1B H 0.4549 0.2121 0.5583 0.016 Uiso 1 1 calc R U . . .
C2 C 0.3288(4) 0.28566(14) 0.5233(3) 0.0144(7) Uani 1 1 d . . . . .
H2C H 0.2171 0.2922 0.5038 0.017 Uiso 1 1 calc R U . . .
H2D H 0.3474 0.2960 0.6013 0.017 Uiso 1 1 calc R U . . .
C3 C 0.4087(4) 0.38224(14) 0.4944(3) 0.0154(7) Uani 1 1 d . . . . .
H3A H 0.4070 0.3821 0.5753 0.018 Uiso 1 1 calc R U . . .
H3B H 0.3081 0.3979 0.4656 0.018 Uiso 1 1 calc R U . . .
C4 C 0.5408(4) 0.42033(14) 0.4592(3) 0.0184(8) Uani 1 1 d . . . . .
H4A H 0.6276 0.4192 0.5152 0.022 Uiso 1 1 calc R U . . .
H4B H 0.5034 0.4600 0.4530 0.022 Uiso 1 1 calc R U . . .
C5 C 0.2188(4) 0.20030(13) 0.2904(3) 0.0129(7) Uani 1 1 d . . . . .
C6 C 0.1457(4) 0.25926(14) 0.2724(3) 0.0172(7) Uani 1 1 d . . . . .
H6A H 0.1350 0.2779 0.3432 0.026 Uiso 1 1 calc R U . . .
H6B H 0.0427 0.2553 0.2354 0.026 Uiso 1 1 calc R U . . .
H6C H 0.2129 0.2822 0.2270 0.026 Uiso 1 1 calc R U . . .
C7 C 0.1021(4) 0.16498(15) 0.3533(3) 0.0192(8) Uani 1 1 d . . . . .
H7A H 0.1471 0.1277 0.3703 0.029 Uiso 1 1 calc R U . . .
H7B H 0.0057 0.1603 0.3082 0.029 Uiso 1 1 calc R U . . .
H7C H 0.0790 0.1845 0.4215 0.029 Uiso 1 1 calc R U . . .
C8 C 0.2401(4) 0.17354(15) 0.1768(3) 0.0190(8) Uani 1 1 d . . . . .
H8A H 0.3234 0.1935 0.1401 0.029 Uiso 1 1 calc R U . . .
H8B H 0.1425 0.1767 0.1325 0.029 Uiso 1 1 calc R U . . .
H8C H 0.2679 0.1334 0.1856 0.029 Uiso 1 1 calc R U . . .
C9 C 0.5262(4) 0.14049(14) 0.3693(3) 0.0156(7) Uani 1 1 d . . . . .
C10 C 0.6449(4) 0.14136(16) 0.4677(3) 0.0226(8) Uani 1 1 d . . . . .
H10A H 0.6963 0.1784 0.4719 0.034 Uiso 1 1 calc R U . . .
H10B H 0.7231 0.1117 0.4584 0.034 Uiso 1 1 calc R U . . .
H10C H 0.5906 0.1345 0.5353 0.034 Uiso 1 1 calc R U . . .
C11 C 0.4278(5) 0.08658(14) 0.3803(3) 0.0215(8) Uani 1 1 d . . . . .
H11A H 0.3598 0.0907 0.4421 0.032 Uiso 1 1 calc R U . . .
H11B H 0.4968 0.0539 0.3929 0.032 Uiso 1 1 calc R U . . .
H11C H 0.3639 0.0807 0.3129 0.032 Uiso 1 1 calc R U . . .
C12 C 0.6162(4) 0.13785(14) 0.2620(3) 0.0183(8) Uani 1 1 d . . . . .
H12A H 0.5417 0.1356 0.1991 0.027 Uiso 1 1 calc R U . . .
H12B H 0.6836 0.1043 0.2633 0.027 Uiso 1 1 calc R U . . .
H12C H 0.6801 0.1720 0.2558 0.027 Uiso 1 1 calc R U . . .
C13 C 0.4999(4) 0.44462(14) 0.2244(3) 0.0162(7) Uani 1 1 d . . . . .
C14 C 0.3292(4) 0.42315(17) 0.2212(3) 0.0226(8) Uani 1 1 d . . . . .
H14A H 0.3265 0.3830 0.2005 0.034 Uiso 1 1 calc R U . . .
H14B H 0.2666 0.4452 0.1675 0.034 Uiso 1 1 calc R U . . .
H14C H 0.2865 0.4276 0.2937 0.034 Uiso 1 1 calc R U . . .
C15 C 0.5625(5) 0.43819(16) 0.1099(3) 0.0249(9) Uani 1 1 d . . . . .
H15A H 0.6647 0.4566 0.1076 0.037 Uiso 1 1 calc R U . . .
H15B H 0.4901 0.4561 0.0561 0.037 Uiso 1 1 calc R U . . .
H15C H 0.5728 0.3978 0.0925 0.037 Uiso 1 1 calc R U . . .
C16 C 0.4926(5) 0.50793(17) 0.2540(3) 0.0317(10) Uani 1 1 d . . . . .
H16A H 0.4390 0.5125 0.3226 0.048 Uiso 1 1 calc R U . . .
H16B H 0.4355 0.5286 0.1954 0.048 Uiso 1 1 calc R U . . .
H16C H 0.5987 0.5231 0.2630 0.048 Uiso 1 1 calc R U . . .
C17 C 0.8245(4) 0.41898(14) 0.3316(3) 0.0166(7) Uani 1 1 d . . . . .
C18 C 0.9012(4) 0.38869(16) 0.2369(3) 0.0217(8) Uani 1 1 d . . . . .
H18A H 0.8703 0.3487 0.2359 0.033 Uiso 1 1 calc R U . . .
H18B H 1.0148 0.3915 0.2468 0.033 Uiso 1 1 calc R U . . .
H18C H 0.8674 0.4066 0.1675 0.033 Uiso 1 1 calc R U . . .
C19 C 0.8592(5) 0.48268(16) 0.3244(3) 0.0282(9) Uani 1 1 d . . . . .
H19A H 0.8275 0.4966 0.2512 0.042 Uiso 1 1 calc R U . . .
H19B H 0.9712 0.4891 0.3378 0.042 Uiso 1 1 calc R U . . .
H19C H 0.8012 0.5030 0.3794 0.042 Uiso 1 1 calc R U . . .
C20 C 0.9015(5) 0.39838(16) 0.4413(3) 0.0247(8) Uani 1 1 d . . . . .
H20A H 0.8785 0.4253 0.4994 0.037 Uiso 1 1 calc R U . . .
H20B H 1.0146 0.3958 0.4345 0.037 Uiso 1 1 calc R U . . .
H20C H 0.8601 0.3610 0.4593 0.037 Uiso 1 1 calc R U . . .

loop_
_atom_site_aniso_label
_atom_site_aniso_U_11
_atom_site_aniso_U_22
_atom_site_aniso_U_33
_atom_site_aniso_U_23
_atom_site_aniso_U_13
_atom_site_aniso_U_12
Re1 0.00929(8) 0.00791(8) 0.01159(8) -0.00105(4) 0.00248(5) -0.00004(5)
Cl1 0.0246(5) 0.0218(4) 0.0155(4) -0.0001(3) 0.0018(4) -0.0029(4)
P1 0.0093(4) 0.0082(4) 0.0117(4) -0.0001(3) 0.0012(3) -0.0005(3)
P2 0.0126(4) 0.0084(4) 0.0152(4) -0.0007(3) 0.0013(3) -0.0007(4)
N1 0.0121(15) 0.0111(14) 0.0134(14) 0.0010(11) 0.0053(11) 0.0002(12)
N2 0.0118(15) 0.0069(13) 0.0291(16) -0.0013(12) 0.0045(12) -0.0051(12)
C1 0.0155(18) 0.0134(16) 0.0117(16) -0.0018(12) 0.0030(13) -0.0031(15)
C2 0.0152(19) 0.0152(16) 0.0130(17) -0.0009(12) 0.0040(14) -0.0016(15)
C3 0.0149(19) 0.0129(16) 0.0187(17) -0.0049(13) 0.0041(14) 0.0014(15)
C4 0.022(2) 0.0119(16) 0.0212(18) -0.0021(13) 0.0030(15) 0.0030(16)
C5 0.0086(17) 0.0147(17) 0.0153(17) -0.0017(12) -0.0005(13) -0.0010(14)
C6 0.0150(19) 0.0177(18) 0.0187(18) 0.0007(14) -0.0024(14) 0.0017(15)
C7 0.0156(19) 0.0211(19) 0.0210(18) -0.0016(14) 0.0004(14) -0.0053(16)
C8 0.021(2) 0.0196(18) 0.0163(18) -0.0039(14) 0.0011(14) -0.0037(16)
C9 0.0176(19) 0.0124(16) 0.0169(17) 0.0038(13) 0.0037(14) 0.0017(15)
C10 0.022(2) 0.0209(19) 0.025(2) 0.0037(15) -0.0003(16) 0.0056(17)
C11 0.025(2) 0.0092(16) 0.031(2) -0.0009(14) 0.0074(16) -0.0027(16)
C12 0.021(2) 0.0124(17) 0.0224(18) -0.0011(14) 0.0058(15) 0.0020(16)
C13 0.018(2) 0.0105(16) 0.0192(18) 0.0009(13) -0.0023(14) 0.0028(15)
C14 0.015(2) 0.027(2) 0.025(2) 0.0031(15) -0.0028(15) 0.0018(17)
C15 0.028(2) 0.023(2) 0.023(2) 0.0089(15) 0.0014(16) -0.0003(18)
C16 0.037(3) 0.018(2) 0.040(2) 0.0010(16) -0.0058(19) 0.0054(19)
C17 0.0176(19) 0.0137(16) 0.0184(18) 0.0022(13) 0.0002(14) -0.0031(15)
C18 0.0148(19) 0.026(2) 0.0245(19) 0.0033(15) 0.0035(15) -0.0016(17)
C19 0.026(2) 0.0193(19) 0.039(2) -0.0005(16) 0.0023(18) -0.0110(18)
C20 0.019(2) 0.026(2) 0.029(2) 0.0021(16) -0.0034(16) -0.0021(18)

_geom_special_details            
; 
 All esds (except the esd in the dihedral angle between two l.s. planes) 
 are estimated using the full covariance matrix.  The cell esds are taken 
 into account individually in the estimation of esds in distances, angles 
 and torsion angles; correlations between esds in cell parameters are only 
 used when they are defined by crystal symmetry.  An approximate (isotropic) 
 treatment of cell esds is used for estimating esds involving l.s. planes. 
;

loop_
_geom_bond_atom_site_label_1
_geom_bond_atom_site_label_2
_geom_bond_distance
_geom_bond_site_symmetry_2
_geom_bond_publ_flag
Re1 N1 1.936(3) . ?
Re1 N2 1.959(3) . ?
Re1 P2 2.3817(8) . ?
Re1 Cl1 2.3839(9) . ?
Re1 P1 2.3967(8) . ?
P1 C1 1.839(3) . ?
P1 C5 1.904(4) . ?
P1 C9 1.907(3) . ?
P2 C4 1.847(3) . ?
P2 C17 1.899(4) . ?
P2 C13 1.908(4) . ?
N1 C2 1.487(4) . ?
N1 C3 1.495(4) . ?
N2 H2B 0.860(2) . ?
N2 H2A 0.859(2) . ?
C1 C2 1.522(4) . ?
C1 H1A 0.9900 . ?
C1 H1B 0.9900 . ?
C2 H2C 0.9900 . ?
C2 H2D 0.9900 . ?
C3 C4 1.524(5) . ?
C3 H3A 0.9900 . ?
C3 H3B 0.9900 . ?
C4 H4A 0.9900 . ?
C4 H4B 0.9900 . ?
C5 C7 1.536(5) . ?
C5 C6 1.537(5) . ?
C5 C8 1.544(5) . ?
C6 H6A 0.9800 . ?
C6 H6B 0.9800 . ?
C6 H6C 0.9800 . ?
C7 H7A 0.9800 . ?
C7 H7B 0.9800 . ?
C7 H7C 0.9800 . ?
C8 H8A 0.9800 . ?
C8 H8B 0.9800 . ?
C8 H8C 0.9800 . ?
C9 C11 1.535(5) . ?
C9 C10 1.542(5) . ?
C9 C12 1.554(4) . ?
C10 H10A 0.9800 . ?
C10 H10B 0.9800 . ?
C10 H10C 0.9800 . ?
C11 H11A 0.9800 . ?
C11 H11B 0.9800 . ?
C11 H11C 0.9800 . ?
C12 H12A 0.9800 . ?
C12 H12B 0.9800 . ?
C12 H12C 0.9800 . ?
C13 C15 1.529(5) . ?
C13 C16 1.538(5) . ?
C13 C14 1.549(5) . ?
C14 H14A 0.9800 . ?
C14 H14B 0.9800 . ?
C14 H14C 0.9800 . ?
C15 H15A 0.9800 . ?
C15 H15B 0.9800 . ?
C15 H15C 0.9800 . ?
C16 H16A 0.9800 . ?
C16 H16B 0.9800 . ?
C16 H16C 0.9800 . ?
C17 C18 1.534(5) . ?
C17 C19 1.535(5) . ?
C17 C20 1.547(5) . ?
C18 H18A 0.9800 . ?
C18 H18B 0.9800 . ?
C18 H18C 0.9800 . ?
C19 H19A 0.9800 . ?
C19 H19B 0.9800 . ?
C19 H19C 0.9800 . ?
C20 H20A 0.9800 . ?
C20 H20B 0.9800 . ?
C20 H20C 0.9800 . ?

loop_
_geom_angle_atom_site_label_1
_geom_angle_atom_site_label_2
_geom_angle_atom_site_label_3
_geom_angle
_geom_angle_site_symmetry_1
_geom_angle_site_symmetry_3
_geom_angle_publ_flag
N1 Re1 N2 115.55(12) . . ?
N1 Re1 P2 83.06(8) . . ?
N2 Re1 P2 95.51(8) . . ?
N1 Re1 Cl1 135.58(9) . . ?
N2 Re1 Cl1 108.80(9) . . ?
P2 Re1 Cl1 95.37(3) . . ?
N1 Re1 P1 81.76(8) . . ?
N2 Re1 P1 95.12(8) . . ?
P2 Re1 P1 164.15(3) . . ?
Cl1 Re1 P1 92.29(3) . . ?
C1 P1 C5 104.05(16) . . ?
C1 P1 C9 104.58(15) . . ?
C5 P1 C9 109.30(15) . . ?
C1 P1 Re1 99.02(11) . . ?
C5 P1 Re1 114.93(10) . . ?
C9 P1 Re1 122.10(11) . . ?
C4 P2 C17 103.86(16) . . ?
C4 P2 C13 102.76(16) . . ?
C17 P2 C13 108.38(15) . . ?
C4 P2 Re1 100.28(11) . . ?
C17 P2 Re1 120.69(11) . . ?
C13 P2 Re1 117.73(11) . . ?
C2 N1 C3 107.8(2) . . ?
C2 N1 Re1 126.4(2) . . ?
C3 N1 Re1 125.8(2) . . ?
Re1 N2 H2B 123.5(11) . . ?
Re1 N2 H2A 124.8(11) . . ?
H2B N2 H2A 109.0(4) . . ?
C2 C1 P1 109.1(2) . . ?
C2 C1 H1A 109.9 . . ?
P1 C1 H1A 109.9 . . ?
C2 C1 H1B 109.9 . . ?
P1 C1 H1B 109.9 . . ?
H1A C1 H1B 108.3 . . ?
N1 C2 C1 112.1(3) . . ?
N1 C2 H2C 109.2 . . ?
C1 C2 H2C 109.2 . . ?
N1 C2 H2D 109.2 . . ?
C1 C2 H2D 109.2 . . ?
H2C C2 H2D 107.9 . . ?
N1 C3 C4 112.3(3) . . ?
N1 C3 H3A 109.1 . . ?
C4 C3 H3A 109.1 . . ?
N1 C3 H3B 109.1 . . ?
C4 C3 H3B 109.1 . . ?
H3A C3 H3B 107.9 . . ?
C3 C4 P2 110.5(2) . . ?
C3 C4 H4A 109.6 . . ?
P2 C4 H4A 109.6 . . ?
C3 C4 H4B 109.6 . . ?
P2 C4 H4B 109.6 . . ?
H4A C4 H4B 108.1 . . ?
C7 C5 C6 106.9(3) . . ?
C7 C5 C8 109.6(3) . . ?
C6 C5 C8 107.7(3) . . ?
C7 C5 P1 114.3(2) . . ?
C6 C5 P1 107.5(2) . . ?
C8 C5 P1 110.5(2) . . ?
C5 C6 H6A 109.5 . . ?
C5 C6 H6B 109.5 . . ?
H6A C6 H6B 109.5 . . ?
C5 C6 H6C 109.5 . . ?
H6A C6 H6C 109.5 . . ?
H6B C6 H6C 109.5 . . ?
C5 C7 H7A 109.5 . . ?
C5 C7 H7B 109.5 . . ?
H7A C7 H7B 109.5 . . ?
C5 C7 H7C 109.5 . . ?
H7A C7 H7C 109.5 . . ?
H7B C7 H7C 109.5 . . ?
C5 C8 H8A 109.5 . . ?
C5 C8 H8B 109.5 . . ?
H8A C8 H8B 109.5 . . ?
C5 C8 H8C 109.5 . . ?
H8A C8 H8C 109.5 . . ?
H8B C8 H8C 109.5 . . ?
C11 C9 C10 106.9(3) . . ?
C11 C9 C12 109.7(3) . . ?
C10 C9 C12 108.9(3) . . ?
C11 C9 P1 116.4(3) . . ?
C10 C9 P1 108.6(2) . . ?
C12 C9 P1 106.3(2) . . ?
C9 C10 H10A 109.5 . . ?
C9 C10 H10B 109.5 . . ?
H10A C10 H10B 109.5 . . ?
C9 C10 H10C 109.5 . . ?
H10A C10 H10C 109.5 . . ?
H10B C10 H10C 109.5 . . ?
C9 C11 H11A 109.5 . . ?
C9 C11 H11B 109.5 . . ?
H11A C11 H11B 109.5 . . ?
C9 C11 H11C 109.5 . . ?
H11A C11 H11C 109.5 . . ?
H11B C11 H11C 109.5 . . ?
C9 C12 H12A 109.5 . . ?
C9 C12 H12B 109.5 . . ?
H12A C12 H12B 109.5 . . ?
C9 C12 H12C 109.5 . . ?
H12A C12 H12C 109.5 . . ?
H12B C12 H12C 109.5 . . ?
C15 C13 C16 109.4(3) . . ?
C15 C13 C14 108.3(3) . . ?
C16 C13 C14 105.9(3) . . ?
C15 C13 P2 110.6(2) . . ?
C16 C13 P2 116.4(3) . . ?
C14 C13 P2 105.7(2) . . ?
C13 C14 H14A 109.5 . . ?
C13 C14 H14B 109.5 . . ?
H14A C14 H14B 109.5 . . ?
C13 C14 H14C 109.5 . . ?
H14A C14 H14C 109.5 . . ?
H14B C14 H14C 109.5 . . ?
C13 C15 H15A 109.5 . . ?
C13 C15 H15B 109.5 . . ?
H15A C15 H15B 109.5 . . ?
C13 C15 H15C 109.5 . . ?
H15A C15 H15C 109.5 . . ?
H15B C15 H15C 109.5 . . ?
C13 C16 H16A 109.5 . . ?
C13 C16 H16B 109.5 . . ?
H16A C16 H16B 109.5 . . ?
C13 C16 H16C 109.5 . . ?
H16A C16 H16C 109.5 . . ?
H16B C16 H16C 109.5 . . ?
C18 C17 C19 108.7(3) . . ?
C18 C17 C20 109.1(3) . . ?
C19 C17 C20 106.3(3) . . ?
C18 C17 P2 106.8(2) . . ?
C19 C17 P2 117.2(3) . . ?
C20 C17 P2 108.5(2) . . ?
C17 C18 H18A 109.5 . . ?
C17 C18 H18B 109.5 . . ?
H18A C18 H18B 109.5 . . ?
C17 C18 H18C 109.5 . . ?
H18A C18 H18C 109.5 . . ?
H18B C18 H18C 109.5 . . ?
C17 C19 H19A 109.5 . . ?
C17 C19 H19B 109.5 . . ?
H19A C19 H19B 109.5 . . ?
C17 C19 H19C 109.5 . . ?
H19A C19 H19C 109.5 . . ?
H19B C19 H19C 109.5 . . ?
C17 C20 H20A 109.5 . . ?
C17 C20 H20B 109.5 . . ?
H20A C20 H20B 109.5 . . ?
C17 C20 H20C 109.5 . . ?
H20A C20 H20C 109.5 . . ?
H20B C20 H20C 109.5 . . ?

loop_
_geom_torsion_atom_site_label_1
_geom_torsion_atom_site_label_2
_geom_torsion_atom_site_label_3
_geom_torsion_atom_site_label_4
_geom_torsion
_geom_torsion_site_symmetry_1
_geom_torsion_site_symmetry_2
_geom_torsion_site_symmetry_3
_geom_torsion_site_symmetry_4
_geom_torsion_publ_flag
C5 P1 C1 C2 -84.7(3) . . . . ?
C9 P1 C1 C2 160.6(2) . . . . ?
Re1 P1 C1 C2 33.9(3) . . . . ?
C3 N1 C2 C1 -166.5(3) . . . . ?
Re1 N1 C2 C1 16.9(4) . . . . ?
P1 C1 C2 N1 -34.3(4) . . . . ?
C2 N1 C3 C4 160.2(3) . . . . ?
Re1 N1 C3 C4 -23.1(4) . . . . ?
N1 C3 C4 P2 31.2(4) . . . . ?
C17 P2 C4 C3 -151.1(2) . . . . ?
C13 P2 C4 C3 96.1(3) . . . . ?
Re1 P2 C4 C3 -25.7(3) . . . . ?
C4 P2 C17 C18 166.8(2) . . . . ?
C13 P2 C17 C18 -84.4(3) . . . . ?
Re1 P2 C17 C18 55.7(3) . . . . ?
C4 P2 C17 C19 -71.0(3) . . . . ?
C13 P2 C17 C19 37.7(3) . . . . ?
Re1 P2 C17 C19 177.9(2) . . . . ?
C4 P2 C17 C20 49.3(3) . . . . ?
C13 P2 C17 C20 158.1(2) . . . . ?
Re1 P2 C17 C20 -61.8(3) . . . . ?

_refine_diff_density_max         1.871
_refine_diff_density_min         -1.100
_refine_diff_density_rms         0.147

_shelx_res_file                  
; 
  
    007c-17049.res created by SHELXL-2014/7 
  
TITL 007c-17049 
CELL 0.71073 8.5852 23.581 12.2292 90 92.515 90 
ZERR 4 0.0003 0.0007 0.0004 0 0.003 0 
LATT 1 
SYMM 0.5-X,0.5+Y,0.5-Z 
SFAC C H Cl N P Re 
UNIT 80 184 4 8 8 4 
  
DFIX 0.86 0.002 N2 H2A N2 H2B 
DFIX 1.4 0.002 H2A H2B 
  
SADI Re1 H2A Re1 H2B 
  
L.S. 10 
SIZE 0.2 0.2 0.05 
TEMP -180 
BOND $H 
MORE -1 
CONF 
ACTA 
  
WGHT    0.018200 
FVAR       0.23167 
RE1   6    0.541333    0.299100    0.330370    11.00000    0.00929    0.00791 = 
         0.01159   -0.00105    0.00248   -0.00004 
CL1   3    0.487994    0.291060    0.138044    11.00000    0.02463    0.02177 = 
         0.01551   -0.00014    0.00178   -0.00289 
P1    5    0.415557    0.210645    0.365667    11.00000    0.00933    0.00823 = 
         0.01168   -0.00006    0.00116   -0.00051 
P2    5    0.611662    0.396751    0.326186    11.00000    0.01264    0.00840 = 
         0.01525   -0.00066    0.00132   -0.00069 
N1    4    0.425123    0.322671    0.454677    11.00000    0.01210    0.01113 = 
         0.01340    0.00103    0.00530    0.00018 
N2    4    0.752760    0.271199    0.364962    11.00000    0.01181    0.00687 = 
         0.02913   -0.00132    0.00452   -0.00506 
H2B   2    0.772674    0.237509    0.388518    11.00000   -1.20000 
H2A   2    0.832608    0.292404    0.378866    11.00000   -1.20000 
C1    1    0.366072    0.223097    0.508435    11.00000    0.01552    0.01340 = 
         0.01166   -0.00183    0.00299   -0.00308 
AFIX  23 
H1A   2    0.274802    0.199758    0.526376    11.00000   -1.20000 
H1B   2    0.454895    0.212120    0.558338    11.00000   -1.20000 
AFIX   0 
C2    1    0.328824    0.285662    0.523333    11.00000    0.01525    0.01518 = 
         0.01297   -0.00093    0.00395   -0.00163 
AFIX  23 
H2C   2    0.217148    0.292214    0.503789    11.00000   -1.20000 
H2D   2    0.347393    0.296026    0.601265    11.00000   -1.20000 
AFIX   0 
C3    1    0.408666    0.382245    0.494433    11.00000    0.01485    0.01288 = 
         0.01874   -0.00485    0.00415    0.00145 
AFIX  23 
H3A   2    0.406996    0.382124    0.575327    11.00000   -1.20000 
H3B   2    0.308075    0.397907    0.465561    11.00000   -1.20000 
AFIX   0 
C4    1    0.540823    0.420327    0.459188    11.00000    0.02237    0.01185 = 
         0.02120   -0.00207    0.00303    0.00298 
AFIX  23 
H4A   2    0.627551    0.419180    0.515234    11.00000   -1.20000 
H4B   2    0.503391    0.459954    0.452966    11.00000   -1.20000 
AFIX   0 
C5    1    0.218833    0.200303    0.290354    11.00000    0.00858    0.01470 = 
         0.01525   -0.00173   -0.00052   -0.00102 
C6    1    0.145743    0.259260    0.272370    11.00000    0.01496    0.01775 = 
         0.01867    0.00072   -0.00241    0.00174 
AFIX 137 
H6A   2    0.135005    0.277925    0.343241    11.00000   -1.50000 
H6B   2    0.042732    0.255256    0.235394    11.00000   -1.50000 
H6C   2    0.212893    0.282186    0.227010    11.00000   -1.50000 
AFIX   0 
C7    1    0.102105    0.164977    0.353268    11.00000    0.01555    0.02108 = 
         0.02098   -0.00158    0.00039   -0.00534 
AFIX 137 
H7A   2    0.147149    0.127650    0.370256    11.00000   -1.50000 
H7B   2    0.005708    0.160283    0.308238    11.00000   -1.50000 
H7C   2    0.078960    0.184451    0.421462    11.00000   -1.50000 
AFIX   0 
C8    1    0.240106    0.173544    0.176761    11.00000    0.02116    0.01965 = 
         0.01631   -0.00386    0.00109   -0.00367 
AFIX 137 
H8A   2    0.323358    0.193452    0.140097    11.00000   -1.50000 
H8B   2    0.142536    0.176747    0.132513    11.00000   -1.50000 
H8C   2    0.267926    0.133447    0.185567    11.00000   -1.50000 
AFIX   0 
C9    1    0.526169    0.140491    0.369332    11.00000    0.01760    0.01244 = 
         0.01693    0.00383    0.00371    0.00171 
C10   1    0.644854    0.141355    0.467685    11.00000    0.02202    0.02088 = 
         0.02490    0.00366   -0.00035    0.00561 
AFIX 137 
H10A  2    0.696289    0.178441    0.471869    11.00000   -1.50000 
H10B  2    0.723124    0.111690    0.458418    11.00000   -1.50000 
H10C  2    0.590578    0.134484    0.535275    11.00000   -1.50000 
AFIX   0 
C11   1    0.427791    0.086580    0.380313    11.00000    0.02451    0.00921 = 
         0.03146   -0.00090    0.00743   -0.00266 
AFIX 137 
H11A  2    0.359825    0.090725    0.442139    11.00000   -1.50000 
H11B  2    0.496830    0.053916    0.392936    11.00000   -1.50000 
H11C  2    0.363927    0.080690    0.312874    11.00000   -1.50000 
AFIX   0 
C12   1    0.616195    0.137855    0.261983    11.00000    0.02053    0.01237 = 
         0.02238   -0.00114    0.00580    0.00202 
AFIX 137 
H12A  2    0.541667    0.135565    0.199105    11.00000   -1.50000 
H12B  2    0.683585    0.104296    0.263329    11.00000   -1.50000 
H12C  2    0.680120    0.172040    0.255799    11.00000   -1.50000 
AFIX   0 
C13   1    0.499880    0.444616    0.224384    11.00000    0.01848    0.01052 = 
         0.01919    0.00091   -0.00235    0.00275 
C14   1    0.329204    0.423151    0.221217    11.00000    0.01543    0.02733 = 
         0.02465    0.00310   -0.00279    0.00182 
AFIX 137 
H14A  2    0.326544    0.383011    0.200464    11.00000   -1.50000 
H14B  2    0.266631    0.445219    0.167471    11.00000   -1.50000 
H14C  2    0.286465    0.427646    0.293712    11.00000   -1.50000 
AFIX   0 
C15   1    0.562492    0.438193    0.109867    11.00000    0.02820    0.02316 = 
         0.02340    0.00889    0.00144   -0.00032 
AFIX 137 
H15A  2    0.664693    0.456562    0.107590    11.00000   -1.50000 
H15B  2    0.490066    0.456070    0.056125    11.00000   -1.50000 
H15C  2    0.572835    0.397833    0.092509    11.00000   -1.50000 
AFIX   0 
C16   1    0.492586    0.507934    0.254035    11.00000    0.03732    0.01767 = 
         0.03954    0.00099   -0.00585    0.00545 
AFIX 137 
H16A  2    0.438982    0.512479    0.322609    11.00000   -1.50000 
H16B  2    0.435475    0.528556    0.195389    11.00000   -1.50000 
H16C  2    0.598654    0.523101    0.262996    11.00000   -1.50000 
AFIX   0 
C17   1    0.824494    0.418976    0.331630    11.00000    0.01763    0.01368 = 
         0.01842    0.00224    0.00015   -0.00308 
C18   1    0.901177    0.388690    0.236918    11.00000    0.01485    0.02600 = 
         0.02446    0.00327    0.00355   -0.00155 
AFIX 137 
H18A  2    0.870275    0.348680    0.235863    11.00000   -1.50000 
H18B  2    1.014813    0.391464    0.246848    11.00000   -1.50000 
H18C  2    0.867444    0.406573    0.167519    11.00000   -1.50000 
AFIX   0 
C19   1    0.859210    0.482680    0.324360    11.00000    0.02587    0.01933 = 
         0.03941   -0.00049    0.00228   -0.01099 
AFIX 137 
H19A  2    0.827450    0.496583    0.251222    11.00000   -1.50000 
H19B  2    0.971182    0.489114    0.337842    11.00000   -1.50000 
H19C  2    0.801165    0.503018    0.379374    11.00000   -1.50000 
AFIX   0 
C20   1    0.901458    0.398384    0.441251    11.00000    0.01936    0.02562 = 
         0.02869    0.00207   -0.00335   -0.00215 
AFIX 137 
H20A  2    0.878453    0.425323    0.499391    11.00000   -1.50000 
H20B  2    1.014558    0.395817    0.434477    11.00000   -1.50000 
H20C  2    0.860133    0.360963    0.459348    11.00000   -1.50000 
AFIX   0 
HKLF 4 
  
REM  007c-17049 
REM R1 =  0.0290 for    4806 Fo > 4sig(Fo)  and  0.0383 for all    5656 data 
REM    253 parameters refined using      4 restraints 
  
END 
  
WGHT      0.0182      0.0000 
  
REM Highest difference peak  1.871,  deepest hole -1.100,  1-sigma level  0.147 
Q1    1   0.5050  0.2983  0.3977  11.00000  0.05    1.87 
Q2    1   0.5818  0.2999  0.2609  11.00000  0.05    1.75 
Q3    1   0.6398  0.3002  0.3373  11.00000  0.05    1.39 
Q4    1   0.4462  0.2980  0.3194  11.00000  0.05    1.20 
Q5    1   0.7575  0.2703  0.2948  11.00000  0.05    0.71 
Q6    1   0.7612  0.2976  0.3591  11.00000  0.05    0.67 
Q7    1   0.5559  0.2731  0.4444  11.00000  0.05    0.63 
Q8    1   0.3477  0.2737  0.3295  11.00000  0.05    0.61 
Q9    1   0.3042  0.2005  0.3156  11.00000  0.05    0.61 
Q10   1   0.3992  0.2153  0.4523  11.00000  0.05    0.58 
Q11   1   0.3417  0.3267  0.3231  11.00000  0.05    0.57 
Q12   1   0.6150  0.2494  0.3054  11.00000  0.05    0.56 
Q13   1   0.6670  0.3000  0.1964  11.00000  0.05    0.54 
Q14   1   0.7752  0.2993  0.4558  11.00000  0.05    0.54 
Q15   1   0.0768  0.1635  0.0261  11.00000  0.05    0.53 
Q16   1   0.3741  0.3085  0.4826  11.00000  0.05    0.52 
Q17   1   0.8166  0.2634  0.3991  11.00000  0.05    0.52 
Q18   1   0.9931  0.2593  0.4305  11.00000  0.05    0.52 
Q19   1   0.3847  0.2912  0.1793  11.00000  0.05    0.51 
Q20   1   0.4683  0.2503  0.3518  11.00000  0.05    0.51 
;
_shelx_res_checksum              5639

_shelx_hkl_file                  
; 
   0   0   2 3570.41  341.94 
   0   0   2 3228.45  343.17 
   0   0  -2 3270.19  341.86 
   0   0  -2 3207.32  343.16 
   0   0   2 3277.62  341.86 
   0   0  -2 3260.67  341.85 
   0   0  -3   -2.19    2.60 
   0   0  -3   -0.89    2.79 
   0   0  -3   26.59   13.65 
   0   0   3    1.22    3.55 
   0   0   3   27.96   13.33 
   0   0   3    3.96    6.30 
   0   0   3   -4.18    3.20 
   0   0  -4 1065.42  106.05 
   0   0   4  996.51  107.80 
   0   0  -4  984.69  107.76 
   0   0  -4  982.95  104.71 
   0   0   4  980.39  104.74 
   0   0   4 1039.03  104.84 
   0   0  -4  924.15  104.67 
   0   0   4 1190.31  105.35 
   0   0  -5   -3.71    3.59 
   0   0   5   -2.18    3.71 
   0   0  -5   -0.38    3.51 
   0   0   5   -2.60    3.90 
   0   0  -5   -0.90    8.79 
   0   0   5    3.40    6.47 
   0   0   6 4785.95  514.46 
   0   0   6 5050.29  510.35 
   0   0   6 5020.07  510.35 
   0   0   6 5690.50  510.98 
   0   0  -6 6358.43  512.60 
   0   0  -6 4341.13  510.19 
   0   0  -6 4491.92  510.27 
   0   0   7    4.18   17.88 
   0   0   7    0.51    4.05 
   0   0   7   -1.26    7.17 
   0   0  -7   -1.47    6.60 
   0   0   7   -3.06    4.58 
   0   0  -8  147.98   20.83 
   0   0   8  173.09   20.62 
   0   0   8  211.73   22.13 
   0   0   8  194.76   20.88 
   0   0   8  167.13   30.85 
   0   0   9    3.33    6.03 
   0   0   9  -25.02   22.47 
   0   0   9   -3.31    5.68 
   0   0   9   13.94    8.62 
   0   0  -9   -4.99   22.13 
   0   0  10  695.76   74.61 
   0   0 -10  739.22   83.93 
   0   0  10  727.80   74.95 
   0   0  10  635.74   84.06 
   0   0  10  688.24   74.56 
   0   0  11  -17.55   27.84 
   0   0 -11   27.49   28.85 
   0   0  11   -1.66    7.68 
   0   0  11   -3.34    8.04 
   0   0  11    1.41    8.62 
   0   0 -12  707.54   76.65 
   0   0  12  710.89   89.32 
   0   0 -13   -4.94    9.83 
   0   0  13  -38.43   33.21 
   0   0  14  251.78   53.51 
   0   0 -14  293.92   35.34 
   0   0 -15   -3.08   10.91 
   0   0  15   10.12   38.53 
   0   1  -2 5917.66  642.25 
   0   1  -2 5968.84  642.27 
   0  -1   2 6265.68  642.28 
   0  -1   2 6210.15  642.27 
   0  -1  -2 6203.69  642.21 
   0   1   2 6388.30  643.72 
   0  -1  -2 6293.65  643.67 
   0  -1   2 6037.26  643.58 
   0  -1  -2 7195.59  642.35 
   0  -1   2 6746.91  643.11 
   0   1  -2 6081.18  643.51 
   0   1  -2 8006.24  644.11 
   0   1   2 6059.77  642.19 
   0   1   2 5903.42  642.17 
   0   1  -3  115.84   12.41 
   0  -1  -3   92.22   18.80 
   0   1   3  115.34   12.26 
   0   1  -3  112.10   12.34 
   0   1   3   93.47   18.72 
   0  -1  -3  104.90   12.22 
   0  -1   3  123.49   15.24 
   0  -1   3  109.92   12.44 
   0  -1   3  111.74   12.44 
   0   1   3  108.34   12.29 
   0  -1  -3  102.34   12.20 
   0  -1   3  146.52   19.01 
   0   1  -3  120.94   18.51 
   0   1  -4 2800.27  281.46 
   0   1  -4 2434.94  282.08 
   0  -1  -4 2856.80  282.65 
   0  -1   4 2796.58  279.71 
   0  -1   4 2979.64  279.85 
   0  -1  -4 2807.94  280.13 
   0  -1  -4 2515.63  279.61 
   0  -1  -4 2377.10  279.57 
   0   1  -4 2591.05  279.70 
   0   1   4 3084.98  279.65 
   0   1   4 2620.34  279.57 
   0  -1   4 3085.29  280.71 
   0  -1   4 2748.40  282.52 
   0   1   4 2750.35  282.58 
   0   1  -4 2578.41  279.66 
   0   1   4 2718.02  279.61 
   0  -1   5  615.75   60.74 
   0   1  -5  495.00   59.42 
   0   1   5  562.80   59.38 
   0   1   5  628.72   59.55 
   0  -1  -5  517.25   63.76 
   0  -1   5  530.09   63.68 
   0  -1   5  621.61   59.80 
   0   1  -5  773.37   63.53 
   0  -1  -5  712.32   61.16 
   0   1  -5  514.11   59.39 
   0   1   5  499.46   63.40 
   0   1   5  521.67   59.32 
   0  -1   5  551.17   59.49 
   0  -1   6   33.75   17.83 
   0  -1  -6   31.41    7.95 
   0   1   6   35.27    6.76 
   0   1   6   49.69    8.00 
   0   1   6   38.84   16.44 
   0   1  -6   39.51    6.85 
   0  -1   6   52.42    7.77 
   0  -1   6   51.94   11.06 
   0   1   6   40.84    6.99 
   0  -1   6   44.65    7.09 
   0   1  -6   55.17   13.11 
   0   1  -6   44.64    6.93 
   0   1   7   47.63    8.41 
   0  -1   7   25.22   18.82 
   0   1   7   43.90    7.31 
   0  -1   7   40.02    7.41 
   0  -1   7   62.62   11.01 
   0   1  -7   46.16    7.16 
   0   1   7   49.05    7.61 
   0  -1  -7   36.96    7.16 
   0   1  -7   34.59    9.96 
   0  -1   7   43.74    7.45 
   0   1  -7   37.89    7.18 
   0   1   7   43.86   20.01 
   0  -1   8 1499.82  152.31 
   0   1   8 1653.91  152.23 
   0   1  -8 1598.32  159.07 
   0   1  -8 1322.99  152.88 
   0   1   8 1438.79  158.72 
   0  -1   8 1470.89  152.28 
   0  -1  -8 1295.94  151.70 
   0   1   8 1405.03  152.09 
   0   1   8 1467.76  152.19 
   0  -1   8 1347.36  158.38 
   0  -1   8 1742.36  153.67 
   0   1   9  839.74   97.94 
   0   1   9  813.85   89.48 
   0   1  -9  702.33   89.73 
   0  -1   9  851.58   89.65 
   0   1   9  859.87   89.59 
   0  -1   9  849.45   89.69 
   0   1  -9  892.21   97.42 
   0  -1   9  975.52   91.04 
   0  -1   9  838.46   97.85 
   0  -1  -9  841.78   97.31 
   0   1   9  930.87   89.40 
   0   1  10 1142.00  133.80 
   0   1  10 1184.15  124.50 
   0  -1 -10 1122.25  132.09 
   0  -1  10 1091.54  133.28 
   0  -1  10 1340.67  125.75 
   0   1  10 1144.58  124.40 
   0   1 -10 1213.23  132.63 
   0   1  10 1225.87  123.81 
   0  -1  10 1156.76  124.55 
   0  -1  10 1151.58  124.48 
   0   1  11  375.21   40.45 
   0  -1  11  391.60   55.15 
   0   1  11  391.31   55.54 
   0   1  11  350.69   38.86 
   0  -1 -11  352.06   52.30 
   0  -1  11  348.83   40.36 
   0  -1 -11  346.35   40.72 
   0  -1  11  423.15   41.77 
   0   1 -11  348.44   52.91 
   0   1  11  352.49   40.35 
   0  -1  12   19.33   29.79 
   0   1  12   -7.82   31.76 
   0  -1 -12   13.97    8.94 
   0  -1 -13   -4.85    9.16 
   0   1  13  -25.77   34.57 
   0  -1  13  -17.03   33.28 
   0   1 -14  207.70   28.54 
   0  -1 -14  217.40   28.25 
   0   1  14  281.60   49.82 
   0  -1  14  190.08   46.17 
   0  -1 -15  126.08   20.89 
   0   1 -15  149.21   21.60 
   0   1  15  142.65   45.28 
   0  -1  15  115.37   44.82 
   0  -2  -2  258.34   27.96 
   0   2  -2  293.97   31.18 
   0   2   2  289.05   31.83 
   0  -2   2  275.64   31.05 
   0   2  -2  273.58   28.17 
   0  -2   2  267.31   28.15 
   0   2  -2  379.80   32.38 
   0   2   2  265.77   27.96 
   0  -2   2  273.60   30.63 
   0  -2  -2  292.52   31.43 
   0  -2   2  291.46   28.17 
   0  -2  -2  249.16   27.94 
   0   2   2  257.20   27.97 
   0   2  -3    6.83    3.08 
   0   2  -3  -13.78   13.86 
   0  -2  -3   -7.08   13.26 
   0  -2   3   10.72    3.59 
   0  -2  -3    6.24    2.97 
   0   2   3    9.00    3.22 
   0  -2  -3    7.39    3.31 
   0  -2   3   -9.08   12.41 
   0   2  -3    8.38    3.13 
   0   2   3   -0.94   12.73 
   0   2   3    8.77    3.12 
   0  -2   3    9.56    3.48 
   0  -2   3   12.27   10.08 
   0  -2  -4 1357.87  134.04 
   0  -2   4 1342.21  130.80 
   0   2   4 1217.89  130.52 
   0  -2   4 1292.83  130.74 
   0  -2   4 1224.54  133.80 
   0   2  -4 1220.08  130.70 
   0  -2   4 1400.92  132.45 
   0   2   4 1272.47  134.07 
   0   2  -4 1241.63  130.73 
   0   2   4 1218.63  130.52 
   0  -2   5  398.59   40.11 
   0  -2  -5  385.82   45.46 
   0   2   5  358.89   44.61 
   0   2   5  349.37   39.66 
   0  -2   5  370.49   39.93 
   0  -2   5  341.77   44.69 
   0   2  -5  361.75   39.90 
   0  -2   5  436.29   42.40 
   0   2   5  371.59   39.71 
   0   2  -5  475.26   44.89 
   0   2  -5  373.56   39.90 
   0  -2   6 2937.91  285.98 
   0   2   6 2714.36  290.15 
   0  -2   6 3445.26  286.52 
   0   2  -6 2750.71  285.87 
   0   2  -6 2735.31  285.91 
   0  -2   6 3245.65  287.64 
   0   2   6 2906.31  285.17 
   0  -2  -6 2174.80  285.02 
   0   2   6 2819.90  285.69 
   0  -2   6 2685.09  290.15 
   0   2   6 2762.88  285.65 
   0   2   7 1269.18  138.72 
   0  -2   7 1530.45  140.90 
   0  -2   7 1446.22  139.24 
   0   2  -7 1223.20  138.91 
   0   2   7 1378.80  138.17 
   0   2  -7 1234.09  138.97 
   0   2   7 1297.85  138.77 
   0   2  -7 1387.06  141.61 
   0  -2   7 1392.33  139.08 
   0  -2   7 1306.01  144.49 
   0   2   7 1335.88  144.59 
   0   2   8   74.07    9.95 
   0   2   8   51.18   21.74 
   0  -2   8   68.40   13.63 
   0   2  -8   64.02   22.70 
   0  -2   8   48.84   21.01 
   0  -2   8   67.12   10.20 
   0   2  -8   59.47    9.96 
   0   2  -8   64.14   12.48 
   0   2   8   63.82    9.77 
   0   2   8   72.18    8.95 
   0  -2   8   72.38   10.25 
   0  -2   9   50.45    8.94 
   0   2  -9   47.51    9.16 
   0   2  -9   32.90   10.21 
   0  -2   9   47.13   13.08 
   0  -2   9  102.87   26.59 
   0   2   9   59.43    8.94 
   0   2  -9   59.83   24.42 
   0  -2   9   54.58    9.24 
   0   2   9   64.06   25.07 
   0   2   9   47.03    8.91 
   0   2 -10  288.74   44.02 
   0  -2  10  277.48   32.88 
   0  -2 -10  332.38   45.49 
   0  -2  10  358.94   35.89 
   0   2  10  315.34   46.54 
   0  -2 -10  256.79   32.78 
   0  -2  10  329.91   33.23 
   0   2  10  311.12   32.88 
   0  -2 -10  262.86   32.82 
   0   2  10  279.97   32.68 
   0   2 -10  297.94   33.87 
   0  -2  10  238.07   44.65 
   0  -2 -11  384.50   45.36 
   0   2  11  311.10   56.10 
   0  -2  11  419.57   58.63 
   0  -2  11  493.70   47.75 
   0  -2 -11  411.92   57.05 
   0   2  11  421.72   45.09 
   0   2  11  391.27   44.93 
   0   2 -11  409.81   57.01 
   0  -2 -12  286.39   32.97 
   0   2  12  255.34   47.42 
   0  -2  12  266.13   48.12 
   0  -2 -13  421.95   48.68 
   0  -2  13  418.53   63.61 
   0   2  13  498.33   66.19 
   0  -2 -14   34.69   11.50 
   0   2  14   42.53   36.66 
   0  -2 -15   53.76   13.55 
   0   2 -15   52.99   14.71 
   0   2  15   25.66   41.01 
   0  -2  15   -9.97   40.02 
   0  -3   1  278.42   29.87 
   0  -3  -1  284.19   29.59 
   0   3  -1  333.07   32.81 
   0   3   1  269.20   31.37 
   0   3  -1  292.54   29.94 
   0  -3  -2  398.70   41.24 
   0   3  -2  375.83   38.04 
   0   3  -2  492.32   42.29 
   0  -3   2  377.83   38.00 
   0  -3   2  351.00   37.99 
   0   3   2  341.36   37.70 
   0  -3   2  405.57   41.56 
   0   3  -2  380.23   41.40 
   0   3   2  369.90   41.19 
   0   3   2  351.06   37.70 
   0   3   3  942.80   96.78 
   0   3  -3  923.72   93.81 
   0  -3  -3  955.83   96.65 
   0  -3   3  927.64   93.75 
   0   3   3  866.67   93.48 
   0   3   3  877.98   93.47 
   0  -3   3  946.91   96.06 
   0  -3   3  911.53   93.76 
   0  -3   3  940.39   96.54 
   0  -3   4 1365.09  137.56 
   0  -3   4 1328.26  134.29 
   0   3   4 1220.89  133.95 
   0  -3  -4 1366.44  137.55 
   0  -3   4 1423.40  136.49 
   0   3  -4 1331.79  134.31 
   0   3   4 1309.68  137.52 
   0  -3   4 1354.71  134.28 
   0   3   4 1223.92  133.94 
   0   3   5  862.82   95.23 
   0  -3   5  763.04   94.76 
   0  -3   5  859.51   90.82 
   0   3   5  830.13   90.50 
   0  -3  -5  877.58   95.01 
   0   3  -5  880.28   90.91 
   0  -3   5  933.39   90.95 
   0  -3   5  966.71   93.39 
   0   3  -5 1187.73   96.77 
   0   3   5  820.67   90.51 
   0  -3   6    4.16    5.13 
   0   3  -6   12.48   13.02 
   0  -3  -6   27.43   19.29 
   0   3   6   29.93   17.25 
   0   3   6    8.37    4.46 
   0  -3   6   10.32   12.23 
   0  -3   6    9.12   17.48 
   0   3  -6    7.94    4.40 
   0  -3   6    2.94    4.72 
   0   3   6    8.01    4.55 
   0  -3   7   32.93   12.35 
   0   3  -7   26.61    6.27 
   0   3   7   37.07   18.66 
   0  -3   7   14.58    6.54 
   0  -3   7   31.39    6.37 
   0   3   7   21.35    5.82 
   0   3   7   15.57    5.27 
   0   3  -7   33.55   12.07 
   0  -3   7   29.94   17.84 
   0  -3   8   22.71    6.27 
   0   3   8   12.44   18.96 
   0   3  -8   18.42    9.86 
   0  -3   8   22.35   11.62 
   0   3  -8   15.71    6.25 
   0   3  -8   22.09   20.39 
   0   3   8   22.02    5.66 
   0  -3   8   28.38    6.24 
   0  -3   8   27.05   19.04 
   0  -3  -8   12.14    6.10 
   0   3   8   17.52    5.89 
   0  -3   9 1561.15  152.45 
   0   3   9 1424.99  151.92 
   0  -3   9 1552.51  152.47 
   0  -3   9 1411.19  159.26 
   0   3  -9 1423.35  158.85 
   0  -3  -9 1394.70  152.05 
   0  -3  -9 1447.17  152.20 
   0  -3   9 1681.41  154.81 
   0   3  -9 1296.23  153.54 
   0   3   9 1349.19  159.25 
   0   3   9 1453.91  151.98 
   0   3  -9 1453.46  152.57 
   0  -3 -10  164.19   21.16 
   0   3 -10  163.56   22.67 
   0  -3 -10  143.38   20.69 
   0   3  10  181.93   21.06 
   0   3 -10  180.61   34.41 
   0  -3 -10  187.80   35.11 
   0  -3  10  189.92   21.51 
   0  -3  10  189.73   25.92 
   0  -3  10  195.50   21.70 
   0   3  10  187.20   21.20 
   0   3  10  187.35   36.65 
   0   3 -10  160.84   21.80 
   0  -3  10  191.44   36.24 
   0  -3 -11  922.33   98.33 
   0   3  11  867.83  108.80 
   0   3 -11  914.00  107.70 
   0   3  11  920.30   98.08 
   0  -3 -11  889.11   98.36 
   0  -3  11 1156.39  101.33 
   0   3  11  910.30   98.08 
   0  -3  11  819.74  107.77 
   0  -3 -12   11.48    8.43 
   0   3  12   -7.91   31.07 
   0  -3  12   15.38   30.08 
   0  -3 -13    9.36    9.43 
   0  -3  13   -8.42   31.73 
   0   3  13  -26.20   32.02 
   0   3  14  100.12   40.29 
   0  -3 -14   98.75   17.01 
   0  -3  14  128.25   39.79 
   0  -3  15  619.19   87.41 
   0   3  15  683.28   89.08 
   0  -3 -15  628.16   70.69 
   0  -4   0  117.74   16.35 
   0   4   0   86.80   10.41 
   0   4   0  121.46   15.80 
   0   4   0   83.25   10.30 
   0  -4   0   88.53    9.40 
   0   4   0   78.73    9.52 
   0   4   1  389.42   40.97 
   0  -4   1  503.27   46.65 
   0  -4   1  401.68   41.36 
   0   4  -1  513.67   45.44 
   0   4  -1  398.31   41.45 
   0  -4  -1  383.45   40.96 
   0   4  -2  421.28   38.99 
   0  -4   2  403.46   39.30 
   0  -4   2  326.40   34.01 
   0  -4  -2  341.32   37.65 
   0   4   2  304.61   33.57 
   0   4  -2  335.35   34.10 
   0   4   2  269.08   37.73 
   0  -4   3    3.07   11.49 
   0  -4   3   10.35    3.52 
   0   4  -3    6.84    3.66 
   0   4   3    6.40   12.55 
   0  -4   3    7.71    3.66 
   0   4   3    7.48    2.93 
   0  -4  -3   22.31   12.22 
   0   4   3    4.24    2.84 
   0  -4  -4  259.93   34.98 
   0   4   4  297.50   30.39 
   0  -4   4  292.19   35.45 
   0   4   4  288.16   35.22 
   0   4  -4  257.35   30.73 
   0  -4   4  337.40   34.74 
   0   4   4  265.41   30.31 
   0  -4   4  304.01   30.78 
   0  -4   4  305.70   30.72 
   0   4  -5 1555.81  169.40 
   0  -4   5 1677.95  169.38 
   0   4   5 1565.04  168.95 
   0   4   5 1629.36  173.52 
   0   4   5 1551.60  168.94 
   0  -4   5 1911.87  172.33 
   0  -4  -5 1717.02  173.35 
   0  -4   5 1557.58  173.11 
   0  -4   5 1663.89  169.39 
   0  -4   6  221.12   33.02 
   0   4   6  212.93   32.64 
   0   4   6  224.62   25.01 
   0  -4   6  237.99   25.56 
   0   4  -6  346.09   34.65 
   0  -4   6  237.24   25.58 
   0  -4  -6  216.19   32.94 
   0   4   6  220.90   25.00 
   0   4  -6  211.56   25.39 
   0  -4   6  249.46   29.87 
   0  -4   7 1133.22  131.59 
   0   4  -7 1177.02  126.43 
   0  -4  -7 1146.57  125.95 
   0  -4   7 1292.04  126.45 
   0   4   7 1178.39  125.87 
   0   4   7 1136.62  125.82 
   0  -4   7 1359.36  126.74 
   0   4  -7 1655.74  132.23 
   0  -4   7 1417.27  129.58 
   0  -4  -7 1118.62  125.89 
   0   4  -7 1226.19  131.52 
   0   4   7 1221.35  132.29 
   0   4   8    7.54    5.41 
   0  -4   8   19.82   19.40 
   0  -4  -8   13.19    5.47 
   0   4  -8   -1.51   10.30 
   0   4  -8   13.39    5.76 
   0   4  -8   40.08   20.26 
   0  -4   8   11.99   11.98 
   0  -4   8   16.47    6.66 
   0   4   8  -15.36   19.63 
   0  -4   8   11.36    6.16 
   0   4   8   10.83    5.30 
   0  -4  -8   12.85    5.22 
   0   4   9   -2.87   23.94 
   0  -4  -9   29.68    7.15 
   0   4  -9   29.98   22.61 
   0   4  -9    6.81   10.55 
   0  -4   9   35.30   15.36 
   0   4  -9   34.66    7.66 
   0  -4   9   30.89   24.01 
   0   4   9   21.55    6.82 
   0  -4   9   32.69    8.09 
   0  -4   9   31.90    8.12 
   0   4   9   30.97    7.19 
   0  -4  -9   27.05    7.02 
   0   4  10   11.21    7.20 
   0   4  10   29.27    7.91 
   0   4 -10   38.96   25.27 
   0   4 -10   27.53   10.87 
   0  -4  10   -3.14   26.44 
   0  -4  10   22.31    8.02 
   0  -4  10   16.18   14.93 
   0  -4  10   31.22    8.28 
   0  -4 -10   23.21    7.24 
   0   4  10   12.85   25.20 
   0  -4 -10   19.38    6.88 
   0   4 -10   14.41    7.74 
   0   4 -11  719.36   82.24 
   0   4  11  644.76   70.75 
   0  -4 -11  644.67   71.02 
   0  -4  11  808.98   74.92 
   0   4  11  709.31   84.14 
   0   4  11  681.68   70.92 
   0   4 -11  596.85   71.53 
   0  -4 -11  687.29   71.28 
   0  -4  11  627.52   82.24 
   0   4 -11  626.36   72.43 
   0   4  12   11.96   30.11 
   0  -4 -12   15.46    8.55 
   0  -4  12   42.27   30.23 
   0  -4 -13  491.63   56.51 
   0  -4  13  592.32   72.50 
   0   4  13  527.75   72.12 
   0  -4  14  -18.26   36.06 
   0   4  14    4.82   35.78 
   0  -4 -14   12.96   10.38 
   0   4  15   26.13   39.30 
   0  -4  15    9.87   38.52 
   0  -4 -15   33.48   12.71 
   0   5   0    3.02    3.47 
   0   5   0    3.64    4.90 
   0   5   0   27.43   14.42 
   0   5   0    3.24    4.83 
   0  -5   0    3.57   15.47 
   0   5  -1  244.21   27.42 
   0   5   1  216.16   23.32 
   0   5  -1  181.62   20.19 
   0   5   1  171.90   19.27 
   0  -5   2    7.30   13.46 
   0   5   2    0.84    2.15 
   0   5   2   -0.87    4.89 
   0   5  -2   -1.35   12.65 
   0   5  -2    3.87    3.60 
   0   5   2   -2.64   13.23 
   0  -5   3 2286.90  234.49 
   0  -5   3 2275.77  234.52 
   0  -5   3 2427.69  237.80 
   0   5   3 2204.37  234.04 
   0   5  -3 2326.97  234.68 
   0  -5  -3 2426.99  237.13 
   0   5   3 2195.18  237.20 
   0   5   4   82.13    9.88 
   0  -5   4  103.20   17.73 
   0  -5  -4  117.44   18.34 
   0   5   4   93.64   18.42 
   0  -5   4   90.23   10.56 
   0   5  -4   79.54   10.71 
   0  -5   4   90.72   10.55 
   0   5   4   79.28    9.87 
   0  -5  -5  755.43   83.12 
   0  -5   5  780.19   78.74 
   0   5   5  742.20   83.59 
   0  -5   5  730.03   83.26 
   0  -5   5  857.99   82.64 
   0   5  -5  729.13   78.84 
   0   5   5  706.37   78.21 
   0   5   5  727.23   78.23 
   0  -5   5  769.17   78.76 
   0  -5  -6    5.67    4.53 
   0  -5  -6   23.33    4.59 
   0  -5   6    7.61   18.02 
   0   5  -6    8.87    4.58 
   0  -5   6   21.60    5.69 
   0   5   6   19.14    4.74 
   0  -5   6    8.31   14.06 
   0  -5   6   13.14    5.45 
   0   5   6   15.90    4.51 
   0   5  -6   11.22   16.51 
   0  -5  -6  -23.01   18.31 
   0   5   6   -4.03   18.48 
   0   5  -6   10.47   17.74 
   0  -5   7   14.52    6.00 
   0   5  -7   19.06    5.96 
   0   5   7   14.31    5.08 
   0   5  -7   31.50   14.20 
   0   5   7   15.14    5.20 
   0  -5   7   15.07    6.23 
   0   5  -7   -1.97   18.11 
   0  -5  -7   15.48    4.83 
   0   5   7   11.56   17.59 
   0  -5  -7   21.18    5.46 
   0  -5   7  -10.07   14.45 
   0  -5   7   19.77   17.16 
   0  -5  -7   20.30   20.38 
   0  -5   8  -13.49   14.59 
   0  -5  -8   -2.96    4.90 
   0  -5   8   -1.38    6.01 
   0   5  -8   -3.45   10.17 
   0   5  -8   -1.56    5.16 
   0   5  -8    2.24   19.42 
   0   5   8   -2.13    5.36 
   0  -5  -8    5.80    4.99 
   0   5   8    7.88   21.34 
   0   5   8   -1.07    5.26 
   0  -5   8    3.14    6.50 
   0  -5   8  -12.53   19.97 
   0  -5  -9 1121.86  122.08 
   0  -5   9 1258.69  122.68 
   0  -5  -9 1130.02  122.04 
   0  -5   9 1279.43  122.83 
   0  -5   9 1474.23  126.70 
   0   5   9 1113.75  121.84 
   0   5  -9 1163.53  129.46 
   0   5   9 1032.88  129.51 
   0   5  -9 1094.37  122.58 
   0   5  -9 1125.20  124.64 
   0   5   9 1161.11  121.89 
   0  -5   9 1173.06  130.08 
   0  -5  10   63.12   27.95 
   0   5 -10   30.79   11.87 
   0   5  10   45.65    9.18 
   0  -5  10   37.14    9.14 
   0  -5  10   47.85   18.19 
   0  -5  10   35.06    9.47 
   0   5 -10   67.04   26.75 
   0  -5 -10   33.89    8.28 
   0   5 -10   40.82   10.01 
   0   5  10   30.24    9.02 
   0   5  10   78.58   29.43 
   0  -5 -10   34.41    7.98 
   0   5 -11  665.68   80.46 
   0  -5 -11  597.46   70.16 
   0   5  11  700.33   82.95 
   0   5  11  667.48   70.25 
   0  -5  11  702.50   83.06 
   0   5  11  688.26   70.34 
   0   5 -11  594.57   72.27 
   0  -5  11  877.26   76.03 
   0  -5 -11  635.22   70.40 
   0   5 -11  638.45   71.30 
   0  -5  12    3.85   31.11 
   0  -5 -12   -0.98    7.47 
   0   5  12   -4.02   30.27 
   0  -5 -12    3.05    7.59 
   0   5 -12    6.23    9.19 
   0  -5 -13   28.59   10.14 
   0   5 -13   19.52   11.33 
   0  -5  13   33.56   32.22 
   0   5  13    4.43   33.32 
   0  -5 -14    5.13    9.77 
   0   5  14  -29.12   36.79 
   0  -5  14   36.48   33.62 
   0  -5 -15 1034.78  111.19 
   0  -5  15 1051.38  127.08 
   0   5  15 1010.13  127.50 
   0  -6   0   14.22   15.58 
   0   6   0   19.13    5.56 
   0   6   0   21.39   15.06 
   0   6   0   11.12    4.12 
   0   6   0   13.81    5.70 
   0   6   1 3406.42  365.64 
   0   6   1 4016.35  368.72 
   0   6  -1 3476.55  366.49 
   0   6  -1 3511.46  366.50 
   0   6  -1 4731.32  371.61 
   0  -6   1 4275.36  370.90 
   0   6   2  109.03   16.60 
   0   6  -2   87.42   10.81 
   0   6   2   85.87    9.84 
   0   6   2   93.11   12.09 
   0   6  -2   95.69   18.64 
   0  -6   2  124.28   19.34 
   0   6   3   11.62    2.78 
   0  -6  -3   -8.66   13.08 
   0   6  -3    3.37    4.09 
   0  -6   3    9.90   13.34 
   0  -6  -3   17.06    9.95 
   0   6  -3   16.37   12.75 
   0   6   3    7.35   12.22 
   0   6  -4   25.46    5.66 
   0   6   4   35.17    4.62 
   0  -6  -4   29.11    4.71 
   0  -6  -4   31.16    4.76 
   0   6   4   40.57   15.65 
   0  -6   4   28.39    5.47 
   0  -6   4   25.58    5.52 
   0  -6  -4   39.23   15.99 
   0  -6  -5 1935.72  183.98 
   0   6   5 1694.26  179.02 
   0   6  -5 1704.32  179.72 
   0  -6   5 1751.97  179.59 
   0   6   5 1696.59  183.89 
   0   6   5 1725.97  179.03 
   0  -6   5 1899.53  183.51 
   0  -6  -5 1743.03  179.19 
   0  -6  -5 1666.34  179.07 
   0  -6   5 1800.72  179.57 
   0  -6   6  129.22   16.28 
   0  -6  -6  146.84   15.84 
   0  -6   6  134.76   16.30 
   0   6  -6  198.45   26.95 
   0  -6  -6  124.53   25.11 
   0  -6  -6  152.85   16.04 
   0   6  -6  128.09   16.42 
   0   6   6  130.90   15.77 
   0  -6   6  153.40   25.23 
   0   6  -6  128.82   25.60 
   0  -6   6  162.44   23.67 
   0   6   6  122.18   15.62 
   0   6   6  140.25   26.86 
   0  -6  -7 1280.93  130.85 
   0   6   7 1194.29  130.62 
   0  -6  -7 1133.44  130.66 
   0   6   7 1222.70  130.65 
   0   6  -7 1253.12  136.42 
   0   6  -7 1247.26  131.52 
   0   6   7 1285.78  137.95 
   0  -6   7 1554.76  135.88 
   0   6  -7 1648.91  138.42 
   0  -6   7 1236.11  136.56 
   0  -6   7 1334.46  131.40 
   0  -6   7 1287.36  131.29 
   0  -6  -7 1335.38  136.96 
   0   6   8   59.49   24.68 
   0   6  -8   89.99   16.82 
   0  -6  -8   75.13   10.48 
   0   6  -8   90.54   24.39 
   0   6   8   69.53   10.29 
   0  -6   8   73.65   23.08 
   0  -6   8   75.85   11.45 
   0  -6   8   87.44   11.71 
   0  -6  -8   68.18   10.23 
   0   6  -8   79.72   11.49 
   0   6   8   77.33   10.30 
   0  -6   8   58.59   18.17 
   0  -6   9   11.42   22.32 
   0   6   9   33.37   25.55 
   0   6  -9    1.83    6.28 
   0   6  -9   15.06   12.00 
   0  -6  -9   -2.65    5.38 
   0  -6   9    7.14    6.87 
   0  -6   9    0.85    7.42 
   0   6   9   15.05    6.49 
   0  -6  -9    0.68    5.63 
   0   6  -9   15.23   23.06 
   0  -6   9    6.94   16.79 
   0   6   9   16.94    6.27 
   0  -6  10   36.34   18.30 
   0   6 -10   39.35   26.10 
   0   6 -10   30.54   12.78 
   0   6  10   39.47    8.20 
   0  -6  10   37.39    8.76 
   0   6  10   26.86   27.70 
   0   6 -10   14.46    8.49 
   0  -6  10   44.50   26.71 
   0   6  10   26.01    7.80 
   0  -6 -10   26.46    8.33 
   0  -6 -10   36.30    7.91 
   0  -6  10   36.46    9.43 
   0   6 -11  509.83   65.90 
   0  -6  11  736.42   69.97 
   0  -6 -11  583.96   63.90 
   0   6 -11  634.08   74.67 
   0   6  11  624.82   63.84 
   0   6  11  561.10   76.00 
   0   6  11  612.52   63.76 
   0  -6  11  564.98   75.63 
   0   6 -11  567.28   64.91 
   0  -6 -11  573.16   63.94 
   0  -6 -12   67.52   11.59 
   0   6 -12   28.37   11.33 
   0  -6  12   65.46   32.11 
   0  -6 -12   47.61   10.95 
   0   6  13  559.62   74.49 
   0   6 -13  535.80   59.31 
   0  -6 -13  528.82   58.24 
   0  -6  13  457.42   70.74 
   0   6 -14   17.49   12.84 
   0  -6  14   49.96   34.04 
   0  -6 -14   54.39   12.24 
   0  -6  15   68.35   40.12 
   0  -6 -15   32.59   11.75 
   0  -7   0  -21.27   17.58 
   0   7   0   -4.02    5.25 
   0   7   0    6.57    5.40 
   0   7   0    2.08    3.22 
   0   7   0   -1.61   12.51 
   0   7  -1  303.68   34.29 
   0   7   1  354.43   37.27 
   0  -7   1  333.18   40.48 
   0   7  -1  317.03   34.34 
   0   7   1  303.85   33.07 
   0   7  -2  107.36   12.98 
   0   7   2   97.28   13.98 
   0   7   2  123.58   18.43 
   0  -7   2  118.99   21.11 
   0   7   2  104.05   11.75 
   0  -7  -3  771.83   80.55 
   0   7   3  753.59   85.06 
   0   7   3  750.38   80.47 
   0   7  -3  787.38   81.39 
   0  -7   3  830.39   86.04 
   0  -7  -3  750.58   80.51 
   0  -7  -3  978.94   84.29 
   0  -7   4  317.85   44.43 
   0   7   4  330.13   45.01 
   0  -7  -4  359.90   44.34 
   0   7   4  363.31   38.56 
   0  -7  -4  370.40   40.57 
   0  -7  -4  362.07   38.67 
   0  -7  -4  389.78   38.70 
   0   7  -4  363.14   39.52 
   0  -7  -5  880.15   93.16 
   0  -7  -5  840.52   87.98 
   0   7   5  833.17   87.78 
   0   7  -5  829.70   93.53 
   0   7   5  906.42   94.06 
   0  -7   5  976.29   94.01 
   0  -7  -5  811.22   87.95 
   0   7  -5  881.14   88.82 
   0  -7   6   21.69    6.67 
   0  -7  -6   42.41   19.02 
   0  -7   6   17.36   15.86 
   0  -7   6   30.93    6.94 
   0   7  -6   25.70   15.89 
   0   7  -6   18.98   18.88 
   0   7   6   19.56   19.61 
   0  -7  -6   25.02    5.76 
   0  -7  -6   23.81    5.11 
   0   7  -6   24.31    6.43 
   0  -7   7   62.84    9.89 
   0  -7  -7   63.99    8.97 
   0   7  -7  103.14   20.54 
   0   7   7   57.10   24.49 
   0   7   7   58.09    8.96 
   0  -7  -7   94.23   22.67 
   0  -7   7   58.30    9.65 
   0   7   7   71.72    9.10 
   0  -7   7   41.27   17.10 
   0  -7  -7   64.28    9.05 
   0   7  -7   52.51   20.95 
   0   7  -7   63.29    9.94 
   0  -7  -8  223.18   25.96 
   0  -7   8  243.31   26.78 
   0   7   8  221.80   25.89 
   0   7   8  198.21   36.55 
   0  -7   8  253.49   33.70 
   0  -7  -8  216.43   25.83 
   0   7  -8  224.08   35.72 
   0   7  -8  241.02   27.04 
   0  -7   8  256.04   26.92 
   0  -7  -8  213.97   36.54 
   0   7  -8  218.85   31.45 
   0   7   8  240.20   25.95 
   0   7  -9 1545.72  181.34 
   0  -7   9 2093.22  182.18 
   0   7   9 1725.64  180.44 
   0   7   9 1666.19  189.11 
   0  -7   9 1870.41  181.34 
   0   7  -9 1689.17  184.29 
   0   7   9 1666.23  180.38 
   0  -7   9 1715.63  188.63 
   0  -7  -9 1595.51  180.48 
   0   7  -9 1683.13  187.40 
   0  -7  -9 1775.65  180.74 
   0  -7   9 2095.41  186.30 
   0   7  10  265.74   28.86 
   0  -7 -10  227.88   28.76 
   0  -7  10  277.39   29.65 
   0  -7 -10  241.18   28.63 
   0   7  10  162.16   42.15 
   0  -7  10  301.08   37.29 
   0  -7  10  207.44   41.95 
   0   7 -10  225.97   32.23 
   0   7 -10  252.18   30.13 
   0  -7  10  272.37   29.88 
   0   7  10  251.67   28.68 
   0   7 -10  315.42   42.14 
   0  -7 -11  626.92   69.16 
   0   7 -11  622.19   79.38 
   0   7 -11  593.50   70.12 
   0   7  11  652.07   68.80 
   0   7 -11  560.20   71.60 
   0  -7  11  802.55   75.78 
   0   7  11  642.19   81.66 
   0  -7  11  590.95   80.10 
   0  -7 -11  674.13   69.23 
   0   7  11  665.53   68.84 
   0   7 -12   15.99   10.27 
   0  -7 -12   -1.93    7.09 
   0   7 -12    3.45   10.80 
   0  -7 -12    4.98    7.99 
   0  -7  12   23.09   30.83 
   0   7  13   45.20   35.21 
   0  -7  13   20.92   32.44 
   0   7 -13   14.79   11.28 
   0  -7 -13   22.47    9.44 
   0   7 -14   58.93   14.67 
   0  -7 -14   82.68   14.39 
   0   7  14   49.50   37.79 
   0   7 -15  765.47   92.44 
   0   7  15  921.98  110.18 
   0  -7 -15  885.82   91.42 
   0  -8   0 2325.73  250.51 
   0   8   0 2430.96  249.99 
   0  -8   0 2302.60  250.53 
   0   8   1 3446.06  374.58 
   0   8   1 4253.12  378.49 
   0  -8  -1 3664.61  375.62 
   0   8  -1 5210.80  383.31 
   0  -8   1 4259.16  380.74 
   0   8  -1 3482.63  375.77 
   0   8  -1 3536.17  375.85 
   0  -8  -1 3738.94  375.69 
   0   8  -2  443.45   45.22 
   0  -8  -2  451.30   41.78 
   0   8  -2  340.68   35.51 
   0   8   2  314.58   38.55 
   0   8   2  312.91   34.22 
   0   8   2  303.99   36.52 
   0  -8   2  329.09   41.47 
   0   8  -3   19.21   16.59 
   0  -8   3   14.24   14.91 
   0   8   3    8.49   13.14 
   0  -8  -3   33.87   12.91 
   0   8   3   28.29    4.26 
   0  -8  -3   28.71    4.34 
   0   8   3   25.08    6.95 
   0  -8  -3   25.61    4.23 
   0   8  -3   27.10    5.72 
   0   8  -4  955.27  100.11 
   0   8   4 1018.35  104.64 
   0  -8  -4 1019.31  103.95 
   0  -8   4  929.86  104.79 
   0  -8  -4  923.93   99.07 
   0   8   4  926.06   99.01 
   0  -8  -4 1023.33  101.24 
   0  -8  -4  986.77   99.12 
   0   8  -5  995.47  100.62 
   0  -8  -5  849.77   94.58 
   0   8  -5  946.30   95.69 
   0  -8  -5  895.92   94.62 
   0  -8  -5 1117.74  100.79 
   0   8   5  909.34   94.47 
   0   8   5  885.30  100.56 
   0  -8   5 1029.46  101.13 
   0   8  -6 1540.22  163.52 
   0  -8  -6 1583.87  157.69 
   0  -8   6 1591.30  163.03 
   0  -8  -6 1640.86  163.26 
   0   8   6 1445.26  157.25 
   0   8  -6 1457.21  158.38 
   0   8   6 1470.14  163.59 
   0  -8  -6 1484.57  157.53 
   0   8   7 1112.09  123.58 
   0  -8  -7 1147.21  115.76 
   0  -8   7 1227.51  121.67 
   0   8   7 1048.35  115.20 
   0  -8  -7 1115.85  115.61 
   0   8  -7 1057.68  122.02 
   0  -8  -7 1108.28  121.82 
   0   8  -7 1076.59  116.54 
   0   8  -7 1397.69  123.75 
   0   8   8  407.73   44.52 
   0  -8  -8  430.84   54.24 
   0   8  -8  488.51   54.87 
   0  -8  -8  398.62   44.94 
   0  -8  -8  438.17   45.11 
   0   8  -8  387.59   46.00 
   0   8  -8  473.36   51.93 
   0  -8   8  528.85   53.75 
   0   8   8  375.26   54.11 
   0  -8   9    0.91    9.29 
   0   8   9  -22.41   26.83 
   0   8  -9   31.20   23.78 
   0  -8   9   -0.84    7.84 
   0  -8  -9    4.02    6.13 
   0   8  -9    3.86   12.62 
   0  -8   9    2.08   19.42 
   0   8  -9    1.01    8.15 
   0  -8  -9    3.94    5.90 
   0   8 -10  121.42   20.03 
   0   8 -10   94.34   15.13 
   0  -8 -10   98.30   13.62 
   0   8 -10   88.83   30.13 
   0   8  10  113.11   33.85 
   0  -8 -10   86.41   13.42 
   0  -8  10  133.42   25.42 
   0  -8  11  725.75   66.29 
   0  -8 -11  492.40   56.69 
   0   8 -11  538.23   58.56 
   0   8 -11  509.01   68.49 
   0  -8 -11  505.73   56.93 
   0   8 -11  568.94   60.97 
   0   8  11  430.34   69.79 
   0   8 -12  242.66   30.68 
   0   8  12  248.61   47.67 
   0  -8 -12  228.76   29.04 
   0  -8 -12  258.87   29.71 
   0   8 -12  273.35   33.16 
   0   8  13  509.32   68.95 
   0  -8 -13  496.60   51.19 
   0  -8 -13  483.85   50.84 
   0   8 -13  364.54   51.75 
   0  -8 -14  144.08   20.47 
   0   8 -14  140.81   22.61 
   0   8  14  100.26   45.27 
   0   8 -15    3.73   14.10 
   0   8  15   10.90   41.29 
   0  -8 -15   12.50   11.17 
   0  -9   0   -2.03    5.64 
   0  -9   0   -3.03    4.92 
   0   9   0   -0.31    4.09 
   0   9   1  191.61   21.26 
   0  -9  -1  212.16   22.78 
   0  -9   1  238.72   30.38 
   0   9   1  243.47   26.71 
   0  -9  -1  224.23   22.94 
   0   9  -1  209.64   23.37 
   0   9  -1  212.87   23.14 
   0  -9   1  149.00   21.65 
   0   9  -2 1927.23  200.06 
   0  -9   2 2272.94  205.52 
   0  -9  -2 2378.94  204.49 
   0  -9   2 1649.24  199.16 
   0   9  -2 2041.73  200.27 
   0   9   2 1753.43  200.88 
   0   9   2 1934.09  198.70 
   0   9   2 2140.03  202.71 
   0   9   3  474.96   51.75 
   0  -9  -3  552.97   56.52 
   0   9   3  508.22   57.09 
   0   9  -3  491.40   53.12 
   0  -9   3  515.01   59.47 
   0   9  -4 1600.67  178.14 
   0  -9   4 1756.81  179.52 
   0   9   4 1686.62  178.66 
   0  -9  -4 1714.81  173.39 
   0  -9  -4 1820.00  175.96 
   0   9   4 1614.48  173.29 
   0  -9  -4 1678.36  173.37 
   0   9  -4 1673.57  174.49 
   0   9   5  239.19   37.88 
   0  -9  -5  351.93   38.01 
   0  -9  -5  299.56   31.91 
   0   9   5  283.42   29.87 
   0  -9  -5  252.93   29.94 
   0  -9  -5  275.64   30.03 
   0  -9   5  306.57   38.82 
   0   9  -5  264.46   37.73 
   0   9  -5  309.12   31.39 
   0   9  -6   78.25   21.44 
   0  -9   6   54.36   19.73 
   0  -9  -6   64.52    9.00 
   0   9   6   75.23   23.81 
   0   9  -6   69.84   20.78 
   0  -9  -6   94.54   22.17 
   0   9   6   65.67    8.92 
   0  -9  -6   74.10    9.30 
   0   9  -6   73.07   10.73 
   0   9   7    7.99   19.74 
   0   9  -7  -15.87   21.12 
   0  -9   7   -2.16   18.39 
   0  -9  -7  -30.33   20.74 
   0   9  -7    6.03    5.85 
   0  -9  -7    1.51    4.31 
   0   9   7    4.76    4.17 
   0  -9  -7   10.96    5.25 
   0   9  -7    7.45   15.54 
   0   9  -8  995.73  110.91 
   0   9   8  993.62  112.95 
   0  -9  -8 1021.02  103.46 
   0  -9   8 1190.32  111.12 
   0  -9  -8 1079.21  111.26 
   0   9  -8 1007.64  104.63 
   0  -9  -8  859.97  103.15 
   0   9   8  994.60  102.98 
   0   9  -8 1152.02  110.22 
   0  -9  -9  210.66   27.91 
   0   9   9  266.54   27.79 
   0   9  -9  286.73   41.23 
   0   9   9  257.53   43.01 
   0  -9  -9  271.80   41.43 
   0  -9  -9  256.69   28.27 
   0   9  -9  230.51   29.52 
   0  -9   9  323.95   39.47 
   0   9  -9  286.09   34.70 
   0   9  10 1389.32  143.96 
   0   9 -10 1341.55  145.89 
   0  -9 -10 1392.17  144.66 
   0   9 -10 1461.70  153.47 
   0  -9  10 1737.44  152.25 
   0   9 -10 1391.84  148.77 
   0  -9 -10 1322.56  144.47 
   0   9  10 1212.69  154.32 
   0   9  11  298.41   50.52 
   0   9 -11  235.96   34.91 
   0   9 -11  249.69   33.04 
   0  -9 -11  279.21   31.43 
   0  -9  11  338.10   42.41 
   0  -9 -11  274.66   31.39 
   0   9 -12   55.96   13.51 
   0  -9 -12   75.37   12.52 
   0   9 -12   86.63   17.57 
   0  -9 -12   70.80   12.28 
   0   9 -13   19.04   10.91 
   0   9  13  -18.67   34.45 
   0  -9 -13   13.84    8.66 
   0  -9 -13   15.47    9.26 
   0   9  14  208.15   49.45 
   0   9 -14  174.82   26.70 
   0  -9 -14  192.54   24.97 
   0   9 -15  225.60   33.87 
   0  -9 -15  269.32   31.93 
   0   9  15  226.11   55.73 
   0 -10   0 7236.45  775.43 
   0 -10   0 7794.69  775.57 
   0  10   0 9999.00  781.58 
   0 -10   0 7515.13  774.62 
   0  10   0 7246.72  774.89 
   0 -10  -1   36.95    7.63 
   0 -10   1   33.00   18.87 
   0  10  -1   41.46   17.30 
   0 -10  -1   23.77    4.52 
   0  10   1   11.17   10.27 
   0 -10   1   20.75    5.57 
   0  10   1   22.79    5.00 
   0  10  -1   29.97    8.15 
   0  10  -1   21.23    7.42 
   0 -10  -1   24.57    7.34 
   0 -10   1   57.55    6.52 
   0 -10   2  987.36  106.10 
   0 -10  -2 1204.90  105.70 
   0 -10   2 1021.53   99.78 
   0  10  -2 1021.06  100.84 
   0 -10  -2  934.01   98.96 
   0  10  -2 1016.89  100.87 
   0 -10   2  767.46   99.40 
   0  10   2  967.08   99.01 
   0  10  -3   -5.54   19.23 
   0 -10   3  -16.84   18.54 
   0 -10   3   -0.48    4.30 
   0 -10  -3    1.34    3.23 
   0  10   3    1.62   15.02 
   0  10   3    2.25    3.33 
   0  10   3   -5.38    6.94 
   0  10  -3    2.14    5.56 
   0 -10  -3    7.00   12.80 
   0  10  -4 1001.94  105.23 
   0 -10   4  972.63  104.49 
   0 -10   4  969.64  104.57 
   0 -10  -4 1019.66  103.85 
   0  10   4  948.41  109.26 
   0 -10  -4 1028.31  103.85 
   0 -10   4 1024.74  110.91 
   0 -10  -4 1097.70  107.18 
   0  10   4  975.18  103.76 
   0 -10  -5  204.98   24.37 
   0 -10  -5  208.33   21.55 
   0  10  -5  207.77   31.40 
   0  10   5  175.01   31.20 
   0 -10   5  247.13   32.88 
   0  10   5  180.84   21.32 
   0  10  -5  213.36   23.13 
   0 -10   5  193.32   22.63 
   0 -10   5  193.97   22.42 
   0 -10  -5  191.43   21.49 
   0  10   6 3139.54  338.88 
   0  10  -6 3128.36  340.29 
   0  10  -6 4246.21  349.03 
   0 -10   6 3190.98  345.16 
   0  10  -6 3315.01  344.96 
   0 -10  -6 3789.66  345.23 
   0 -10  -6 3308.27  339.12 
   0 -10  -6 3303.58  339.13 
   0  10   6 3518.70  346.36 
   0  10   7   -8.27   21.45 
   0  10   7    2.03    4.14 
   0 -10  -7   -6.66   20.89 
   0 -10  -7   15.16    5.39 
   0  10  -7   10.17   15.53 
   0  10  -7    9.39   20.28 
   0 -10   7    2.34   20.01 
   0 -10  -7   10.62    4.97 
   0  10  -7    7.40    6.87 
   0 -10  -8  627.04   64.42 
   0 -10   8  682.99   72.87 
   0  10  -8  601.17   72.92 
   0  10   8  573.57   63.79 
   0  10  -8  571.09   65.62 
   0 -10  -8  694.55   73.62 
   0 -10  -8  617.92   64.29 
   0  10   8  641.23   76.39 
   0  10  -8  607.21   70.65 
   0  10  -9   -1.12    8.58 
   0 -10  -9    5.91    5.53 
   0 -10   9    9.78   21.80 
   0  10  -9  -19.14   25.02 
   0  10  -9   -2.19   13.79 
   0  10   9    4.56    5.60 
   0 -10  -9   -8.11   24.46 
   0 -10  -9   -1.99    5.83 
   0  10   9   34.12   28.60 
   0 -10 -10  266.98   31.82 
   0  10  10  343.25   49.47 
   0  10  10  273.17   31.24 
   0  10 -10  291.07   44.44 
   0 -10 -10  275.39   31.82 
   0  10 -10  288.63   37.40 
   0 -10  10  333.15   42.36 
   0  10 -10  306.89   33.95 
   0  10 -11   33.29   14.49 
   0 -10 -11   23.40    8.37 
   0 -10  11   33.69   24.52 
   0 -10 -11   18.06    7.73 
   0  10 -11   29.91   12.10 
   0  10 -12  916.89   96.21 
   0 -10 -12  902.05   92.05 
   0 -10 -12  863.41   92.04 
   0  10  12  725.68  105.03 
   0  10 -12  809.87   93.43 
   0 -10 -13   20.84    9.18 
   0 -10 -13   11.63    8.75 
   0  10 -13   11.47   11.07 
   0  10 -14  280.19   35.22 
   0 -10 -14  251.70   32.24 
   0  10  14  293.51   55.14 
   0 -11   0   -1.37    3.90 
   0  11   0    0.39    5.07 
   0 -11   0   13.55    5.49 
   0 -11   0   -1.18    5.84 
   0  11   0   -5.76   14.00 
   0 -11   1  431.04   60.13 
   0 -11  -1  616.03   61.46 
   0  11  -1  581.72   61.87 
   0 -11   1  640.06   68.19 
   0  11   1  574.61   59.93 
   0  11   1  571.91   64.16 
   0 -11  -1  582.82   59.71 
   0 -11   1  623.15   60.15 
   0  11  -1  574.46   62.00 
   0 -11  -1  621.90   61.34 
   0  11  -1  702.53   69.11 
   0 -11  -2 2102.49  212.79 
   0  11  -2 2250.66  214.96 
   0 -11   2 2269.27  220.15 
   0  11   2 2109.85  212.83 
   0 -11   2 1535.90  213.14 
   0 -11   2 2249.84  213.57 
   0  11  -2 2098.47  214.69 
   0  11   2 1980.66  215.71 
   0 -11  -2 2504.30  219.12 
   0 -11  -3  411.04   43.51 
   0 -11   3  421.73   46.83 
   0  11  -3  349.30   38.77 
   0  11   3  340.47   44.08 
   0  11   3  346.92   36.94 
   0  11   3  284.31   38.97 
   0 -11  -3  377.10   37.01 
   0  11  -3  384.19   39.31 
   0 -11   3  297.73   37.52 
   0  11  -3  498.58   49.94 
   0  11   4 2614.05  270.62 
   0 -11   4 2535.39  265.75 
   0 -11  -4 2551.40  265.05 
   0 -11  -4 2602.87  265.07 
   0  11  -4 3861.97  278.14 
   0 -11   4 2621.32  271.97 
   0 -11   4 2416.72  265.77 
   0  11   4 2527.81  265.02 
   0 -11  -4 2617.16  268.25 
   0  11  -4 2643.13  266.72 
   0 -11   5  171.18   17.63 
   0 -11   5  145.87   17.48 
   0 -11   5  109.66   27.49 
   0 -11  -5  145.33   16.56 
   0  11  -5  130.12   26.64 
   0  11   5  149.39   27.17 
   0 -11  -5  123.39   20.23 
   0  11  -5  141.03   18.32 
   0 -11  -5  137.21   16.55 
   0  11   5  153.35   16.51 
   0 -11  -6   48.45    7.21 
   0  11   6   56.31    7.17 
   0  11  -6   22.43   20.85 
   0 -11   6   53.85   22.66 
   0 -11   6   41.62    8.41 
   0 -11  -6   39.96   10.72 
   0  11  -6   31.62    8.98 
   0 -11   6   41.22    8.66 
   0 -11  -6   55.33    7.47 
   0  11   6    7.68   20.96 
   0 -11   7   25.17   19.96 
   0 -11  -7   47.09    7.94 
   0  11  -7   89.95   24.51 
   0  11  -7   44.16    9.75 
   0  11   7   53.78    7.95 
   0  11  -7   51.95   18.55 
   0 -11   7   50.44    9.31 
   0  11   7   57.24   24.64 
   0 -11  -7   25.06   21.40 
   0 -11   7   53.52    9.47 
   0 -11  -7   54.20    8.49 
   0  11  -8  681.46   82.14 
   0  11   8  700.77   75.94 
   0 -11   8  825.54   85.38 
   0  11   8  659.69   86.46 
   0  11  -8  666.53   77.77 
   0  11  -8  687.01   85.15 
   0 -11  -8  710.14   76.31 
   0 -11  -8  774.02   76.52 
   0 -11  -8  985.77   87.26 
   0 -11  -9  269.71   29.12 
   0  11  -9  225.06   30.76 
   0  11  -9  320.50   42.82 
   0  11   9  242.68   28.43 
   0 -11   9  262.85   39.97 
   0 -11  -9  274.83   29.22 
   0 -11  -9  283.32   41.08 
   0  11  -9  238.28   35.43 
   0  11   9  270.51   45.75 
   0  11 -10 1421.58  150.42 
   0 -11 -10 1424.34  145.31 
   0  11 -10 1388.02  153.87 
   0 -11 -10 1338.57  145.11 
   0  11 -10 1281.82  146.90 
   0 -11  10 1683.48  154.41 
   0  11  10 1452.30  157.39 
   0  11 -11    7.06    9.73 
   0 -11  11   35.98   23.96 
   0 -11 -11   19.94    7.97 
   0  11 -11   17.55   13.07 
   0  11  11    4.18   34.89 
   0 -11 -11   21.36    7.79 
   0 -11 -12   87.39   14.13 
   0  11 -12   57.31   19.12 
   0  11  12   45.40   36.64 
   0 -11 -12  111.48   14.80 
   0  11 -12   88.09   17.18 
   0 -11 -13    1.05    8.56 
   0  11 -13   -6.79   13.21 
   0  11  13  -19.51   36.76 
   0 -11 -13   -6.53    8.56 
   0  11 -14  212.11   33.25 
   0  11  14  277.25   56.48 
   0 -11 -14  282.97   31.62 
   0 -12   0 3051.82  304.73 
   0 -12   0 2860.89  305.55 
   0  12   0 2820.77  305.09 
   0  12   0 3337.51  310.69 
   0 -12   1  775.19   78.20 
   0 -12   1  641.23   78.41 
   0  12  -1  866.05   85.98 
   0 -12  -1  767.47   79.32 
   0 -12  -1  832.01   85.51 
   0 -12  -1  755.39   77.82 
   0  12   1  729.11   78.06 
   0 -12  -1  752.11   79.39 
   0  12  -1  781.92   80.35 
   0  12  -1  816.62   80.48 
   0 -12  -2  347.20   35.31 
   0 -12  -2  333.99   35.21 
   0  12   2  330.46   33.34 
   0  12  -2  318.68   35.87 
   0  12   2  293.04   36.80 
   0 -12  -2  303.46   33.20 
   0 -12   2  236.85   33.61 
   0 -12   2  339.30   43.15 
   0 -12   2  344.19   34.26 
   0  12  -2  314.36   35.67 
   0 -12  -2  370.08   41.42 
   0  12  -2  429.88   44.15 
   0  12   3    3.54    3.79 
   0 -12  -3    6.12    3.53 
   0  12  -3    1.90    6.81 
   0  12  -3   -0.94    7.08 
   0 -12   3    2.43   19.28 
   0  12   3   13.45    7.60 
   0 -12   3    8.72    5.77 
   0 -12   3    3.25    5.12 
   0 -12  -3   23.24   15.25 
   0  12  -3    2.79   16.46 
   0  12   3   -9.22   18.01 
   0  12   4  640.08   66.47 
   0 -12  -4  649.97   66.47 
   0 -12   4  668.91   75.47 
   0  12   4  681.69   73.75 
   0 -12  -4  698.87   71.07 
   0  12  -4  929.47   79.45 
   0 -12   4  561.69   67.14 
   0  12  -4  678.90   68.55 
   0 -12   4  582.58   67.10 
   0 -12  -4  641.32   66.45 
   0  12   5  422.86   44.71 
   0 -12   5  376.69   45.46 
   0 -12  -5  476.79   48.52 
   0 -12  -5  440.70   44.80 
   0  12  -5  403.41   53.05 
   0  12   5  426.86   53.68 
   0 -12   5  419.16   45.56 
   0  12  -5  420.52   46.68 
   0 -12   5  373.88   53.05 
   0 -12  -5  433.63   44.75 
   0 -12   6 1686.05  183.34 
   0  12  -6 1653.14  182.25 
   0 -12   6 1641.02  176.39 
   0  12   6 1729.58  183.69 
   0 -12  -6 1683.30  175.58 
   0 -12   6 1657.24  176.36 
   0  12   6 1692.51  175.44 
   0 -12  -6 1840.53  177.49 
   0 -12  -6 1700.53  175.60 
   0  12  -6 1720.59  177.42 
   0 -12   7  884.09  100.50 
   0 -12   7  927.45  107.79 
   0  12  -7  926.73  107.80 
   0 -12  -7 1072.56  100.09 
   0 -12  -7  951.94   99.80 
   0  12  -7  941.78  101.59 
   0  12   7  903.90   99.52 
   0  12  -7 1042.37  107.70 
   0 -12   7  962.92  100.75 
   0  12   7 1042.52  110.21 
   0  12   8   16.45   28.08 
   0  12  -8   60.47   11.65 
   0 -12   8   42.17    9.39 
   0  12  -8   27.15   24.54 
   0 -12  -8   33.00    8.17 
   0 -12   8   39.78    9.60 
   0  12   8   54.57    8.26 
   0 -12  -8   48.95    8.33 
   0 -12  -8   66.88   25.53 
   0  12  -8   26.85   17.47 
   0 -12   8   77.03   25.95 
   0  12  -9    7.45    8.43 
   0 -12   9    7.68    8.12 
   0 -12   9   19.68   24.19 
   0  12  -9    7.20   14.69 
   0 -12   9   17.72    8.42 
   0  12   9   12.62    6.17 
   0 -12  -9    3.98    6.21 
   0 -12  -9   17.81    6.14 
   0  12  -9  -14.50   25.16 
   0  12   9    3.62   28.06 
   0  12  10  134.64   36.77 
   0  12 -10  126.06   33.36 
   0 -12 -10  140.76   16.94 
   0  12 -10  107.88   19.28 
   0 -12  10  186.81   33.11 
   0  12 -10  199.71   26.44 
   0 -12 -10  117.20   16.68 
   0  12  11  214.45   50.20 
   0 -12 -11  270.63   32.34 
   0  12 -11  300.21   35.29 
   0 -12 -11  314.62   32.88 
   0  12 -11  258.50   37.85 
   0 -12  11  274.23   43.93 
   0 -12 -12  373.55   40.78 
   0 -12 -12  357.26   40.76 
   0  12 -12  370.40   46.49 
   0  12 -12  359.77   43.07 
   0  12  12  283.47   59.30 
   0 -12 -13  292.93   35.52 
   0 -12 -13  309.84   35.88 
   0  12 -13  320.94   39.01 
   0  12  13  349.95   59.16 
   0 -12 -14   52.15   12.98 
   0  12  14   42.73   39.05 
   0  12 -14   48.00   15.36 
   0 -13   0    0.32    4.06 
   0  13   0    1.45    5.13 
   0 -13   0    1.84    5.11 
   0  13   0    1.94   12.68 
   0  13  -1  476.80   57.45 
   0 -13  -1  498.11   52.06 
   0  13  -1  520.10   53.30 
   0 -13   1  490.78   50.81 
   0 -13  -1  503.10   51.99 
   0 -13  -1  599.98   59.52 
   0  13   1  529.85   55.19 
   0  13   1  492.84   50.80 
   0 -13  -1  449.77   50.38 
   0 -13   1  420.95   51.00 
   0  13  -1  496.75   53.30 
   0 -13  -2  242.56   32.50 
   0  13  -2  229.99   27.44 
   0  13   2  259.44   28.88 
   0  13  -2  284.56   34.70 
   0  13  -2  233.73   27.26 
   0  13   2  219.56   24.27 
   0 -13   2  225.04   35.50 
   0 -13  -2  236.84   26.19 
   0 -13  -2  220.12   24.06 
   0 -13   2  239.99   25.00 
   0 -13  -2  247.10   26.43 
   0 -13   2  173.40   24.65 
   0  13  -3 1084.95  106.53 
   0 -13   3  746.44  104.35 
   0  13   3  971.28  106.89 
   0  13   3 1040.61  104.03 
   0 -13  -3 1050.67  104.03 
   0 -13   3 1106.94  105.15 
   0  13  -3 1006.61  106.42 
   0 -13   3 1034.30  112.61 
   0  13  -3 1204.73  113.86 
   0 -13  -3 1099.89  109.86 
   0 -13  -4  608.95   65.01 
   0  13  -4  653.28   67.55 
   0  13  -4  707.73   67.98 
   0  13   4  637.73   73.01 
   0 -13   4  513.76   65.69 
   0  13  -4  903.88   77.80 
   0 -13   4  716.29   75.40 
   0 -13  -4  629.52   65.07 
   0 -13  -4  685.15   70.23 
   0  13   4  622.26   65.09 
   0 -13  -5  493.36   50.59 
   0  13  -5  444.14   48.56 
   0  13   5  436.80   46.27 
   0  13   5  441.89   56.08 
   0 -13   5  415.19   47.21 
   0 -13   5  485.98   57.23 
   0 -13   5  380.06   47.04 
   0 -13  -5  444.48   46.26 
   0 -13  -5  463.91   46.31 
   0  13  -5  402.17   54.63 
   0  13   6    8.35   21.77 
   0 -13   6   -2.80   20.12 
   0  13  -6   12.23   21.73 
   0  13  -6   16.14    7.92 
   0 -13  -6   15.15    4.81 
   0 -13  -6    9.13    4.72 
   0 -13  -6   17.04   11.40 
   0  13   6    9.89    4.98 
   0 -13   6    3.63    5.81 
   0 -13   6   10.60    5.68 
   0  13  -7  183.17   23.39 
   0 -13  -7  188.04   20.62 
   0 -13  -7  199.58   22.87 
   0  13   7  172.65   35.78 
   0  13   7  166.56   20.39 
   0 -13   7  170.48   21.78 
   0  13  -7  219.08   30.72 
   0  13  -7  141.60   33.32 
   0 -13  -7  205.65   20.89 
   0 -13   7  160.89   21.58 
   0 -13   7  158.27   32.77 
   0  13  -8  212.49   26.12 
   0  13  -8  241.17   37.15 
   0  13   8  227.77   42.04 
   0  13  -8  215.93   32.40 
   0  13   8  205.46   22.88 
   0 -13   8  191.15   24.18 
   0 -13  -8  205.72   23.32 
   0 -13   8  170.01   24.02 
   0 -13  -8  221.35   23.26 
   0 -13   8  155.44   36.85 
   0  13   9  732.75   76.31 
   0  13  -9  713.59   83.04 
   0  13  -9  696.00   78.72 
   0 -13  -9  708.05   76.66 
   0 -13   9  718.85   86.59 
   0 -13  -9  749.25   76.76 
   0  13  -9  704.57   87.23 
   0  13   9  751.85   90.03 
   0  13 -10  246.41   33.52 
   0 -13  10  324.51   46.20 
   0  13 -10  306.62   38.32 
   0  13 -10  242.75   45.49 
   0 -13 -10  289.08   31.25 
   0 -13 -10  259.84   31.03 
   0  13  10  362.67   51.54 
   0  13  11  449.54   67.42 
   0 -13 -11  449.47   47.92 
   0 -13 -11  419.94   47.83 
   0  13 -11  455.09   50.83 
   0  13 -11  412.10   53.18 
   0  13 -12   -4.85   15.20 
   0  13  12   14.26   37.54 
   0 -13 -12   17.65    8.14 
   0 -13 -12    4.79    8.15 
   0  13 -13   35.08   15.09 
   0 -13 -13   45.20   11.05 
   0  13  13   71.62   40.17 
   0 -13 -13   30.20   10.89 
   0  13 -14   72.31   18.56 
   0  13  14  114.65   43.92 
   0 -13 -14   67.53   13.96 
   0 -14   0 1220.79  119.02 
   0 -14   0 1160.39  117.97 
   0  14   0 1035.86  118.44 
   0  14   0 1163.23  123.50 
   0 -14  -1 1320.11  132.63 
   0 -14  -1 1233.07  131.12 
   0 -14  -1 1461.22  139.14 
   0  14   1 1217.84  131.51 
   0 -14  -1 1314.62  132.70 
   0  14  -1 1326.25  137.98 
   0  14  -1 1279.54  133.99 
   0 -14   1 1348.14  131.52 
   0  14   1 1197.36  135.50 
   0 -14   1 1203.04  131.90 
   0  14  -1 1208.70  133.80 
   0 -14  -2   96.07   20.95 
   0 -14  -2   72.01   11.67 
   0  14  -2   70.07   12.82 
   0 -14   2   78.35    9.99 
   0  14  -2   66.84   12.82 
   0 -14  -2   61.39    8.64 
   0 -14  -2   82.85   11.89 
   0 -14   2   54.36    9.58 
   0  14   2   72.79    9.30 
   0  14   2   66.58   14.10 
   0  14  -2   94.81   19.14 
   0 -14   2   42.70   21.30 
   0  14  -3   17.74    9.07 
   0 -14  -3    4.16    3.94 
   0 -14   3    1.80    4.75 
   0  14   3   -0.70    4.51 
   0 -14   3    5.51   21.54 
   0 -14  -3    1.93   15.47 
   0 -14   3    6.76    6.58 
   0  14   3    2.68    8.17 
   0  14  -3    2.32    8.02 
   0  14  -3   10.69   14.33 
   0  14   4  284.06   28.83 
   0 -14  -4  269.88   28.64 
   0 -14   4  200.06   29.25 
   0  14   4  282.77   39.14 
   0 -14  -4  335.62   36.04 
   0 -14  -4  258.96   28.64 
   0  14  -4  343.98   40.04 
   0  14  -4  294.10   32.02 
   0  14  -4  283.77   31.88 
   0 -14   4  303.07   41.68 
   0  14  -5 1062.76  103.82 
   0 -14   5  839.54  101.63 
   0 -14   5  836.60  101.69 
   0 -14  -5 1104.41  105.49 
   0 -14  -5  990.33  100.97 
   0  14   5  942.28  109.52 
   0  14   5 1033.87  101.04 
   0 -14   5 1123.11  111.87 
   0 -14  -5  991.39  100.99 
   0 -14  -6  248.01   28.13 
   0  14   6  262.59   28.11 
   0 -14  -6  327.68   32.95 
   0  14  -6  276.56   31.20 
   0 -14   6  303.88   42.26 
   0 -14   6  220.08   29.03 
   0 -14   6  245.61   29.30 
   0  14   6  199.92   40.68 
   0  14  -6  260.38   40.01 
   0 -14  -6  272.37   28.19 
   0  14  -7  795.42   85.80 
   0  14   7  754.31   77.40 
   0 -14  -7  790.97   77.62 
   0  14   7  702.27   88.25 
   0  14  -7  780.94   80.26 
   0  14  -7  696.56   86.56 
   0 -14   7  654.88   78.34 
   0 -14   7  677.61   78.36 
   0 -14  -7  736.32   77.50 
   0 -14  -7  783.64   79.53 
   0 -14   7  687.64   87.77 
   0  14   8  119.56   34.90 
   0 -14  -8   98.83   13.17 
   0 -14   8   87.24   14.24 
   0 -14  -8  113.20   13.05 
   0  14  -8  113.77   22.91 
   0  14  -8   40.51   27.38 
   0 -14   8   81.99   14.08 
   0  14  -8   95.57   16.10 
   0 -14   8   68.70   28.55 
   0  14   8  103.08   12.75 
   0  14  -9    5.15   15.40 
   0 -14   9    9.55   26.24 
   0  14  -9   26.59   10.53 
   0  14  -9   27.68   28.37 
   0  14   9   15.24    6.57 
   0 -14  -9    5.97    6.15 
   0 -14  -9   17.27    6.74 
   0  14   9   61.69   32.20 
   0  14  10  125.83   37.51 
   0 -14 -10   77.30   12.09 
   0  14 -10   87.32   15.33 
   0 -14 -10   68.21   11.74 
   0  14 -10   89.46   20.56 
   0  14 -11  462.03   50.83 
   0  14  11  362.54   61.95 
   0 -14 -11  373.92   43.01 
   0 -14 -11  384.03   43.21 
   0  14 -11  404.34   46.59 
   0  14 -12   17.67   16.86 
   0  14  12   -4.87   34.69 
   0  14 -12   -5.33   13.34 
   0 -14 -12    6.47    7.91 
   0 -14 -12    8.58    8.75 
   0 -14 -13  482.52   53.35 
   0  14  13  482.14   74.65 
   0 -14 -13  501.07   53.63 
   0  14 -13  446.70   56.56 
   0  14 -14   -2.10   15.21 
   0  14  14  -39.05   41.82 
   0 -14 -14   11.99    9.84 
   0 -15   0   -2.18    4.33 
   0 -15   0  -18.18   20.40 
   0  15   0   -1.13    6.12 
   0  15   0    5.97   11.12 
   0 -15   0   -4.51    5.40 
   0 -15   1   65.13   10.90 
   0 -15  -1   82.45   10.05 
   0  15   1   75.80   11.29 
   0  15  -1  105.60   15.26 
   0  15  -1   73.07   13.81 
   0  15   1   60.72   16.14 
   0 -15   1   85.47   10.71 
   0  15  -1  110.59   20.22 
   0 -15  -1   80.66   12.12 
   0 -15  -1  101.16   12.68 
   0 -15  -1   80.81   23.04 
   0 -15   2  141.04   17.14 
   0 -15   2  146.20   17.22 
   0  15   2  116.28   21.05 
   0 -15  -2  173.20   19.08 
   0  15   2  144.96   16.66 
   0 -15  -2  154.44   18.92 
   0  15  -2  159.06   20.62 
   0  15  -2  194.28   26.25 
   0 -15   2  206.53   31.64 
   0 -15  -2  152.16   26.65 
   0 -15  -2  129.50   16.16 
   0  15  -2  126.89   19.52 
   0  15  -3  810.73   86.99 
   0  15  -3  777.94   82.11 
   0 -15   3  978.36   90.76 
   0  15   3  737.14   78.82 
   0  15   3  738.67   82.30 
   0 -15  -3  778.48   80.76 
   0 -15  -3  813.97   85.79 
   0  15  -3  797.65   82.13 
   0 -15   3  620.25   79.27 
   0 -15  -3  755.43   78.71 
   0 -15   3  844.18   79.90 
   0 -15  -3  766.40   80.70 
   0  15  -4   43.80   18.00 
   0 -15   4   48.02   22.98 
   0 -15   4   62.15   10.42 
   0 -15   4   36.25    8.24 
   0  15   4   56.12    7.49 
   0  15  -4   48.66   11.79 
   0 -15  -4   42.98    6.85 
   0  15  -4   34.44   11.10 
   0 -15  -4   73.97   18.13 
   0 -15  -4   39.52    6.87 
   0 -15  -5  570.51   55.78 
   0  15  -5  512.82   52.85 
   0  15   5  436.40   60.62 
   0 -15   5  379.22   49.85 
   0 -15  -5  515.00   49.21 
   0  15   5  494.88   49.24 
   0  15  -5  477.87   52.35 
   0 -15   5  566.12   62.31 
   0 -15   5  355.77   49.65 
   0 -15  -5  482.20   49.15 
   0 -15   6   31.56   26.51 
   0  15   6   36.57    6.80 
   0  15   6   33.16   26.10 
   0  15  -6   47.92   24.72 
   0 -15  -6   30.70    6.11 
   0 -15   6   27.36    7.49 
   0 -15  -6   27.27    6.21 
   0 -15  -6   31.37   13.95 
   0 -15   6   23.41    7.80 
   0  15  -6   32.36   10.28 
   0  15  -7  161.26   26.63 
   0 -15   7  116.73   16.91 
   0 -15   7  119.83   33.88 
   0 -15   7  106.63   16.70 
   0 -15  -7  132.53   15.67 
   0  15   7  139.67   34.45 
   0  15  -7  133.83   19.53 
   0 -15  -7  143.39   15.86 
   0  15  -7  121.32   30.88 
   0  15   7  132.03   15.69 
   0 -15  -7  149.64   20.25 
   0  15  -8   -8.00   15.45 
   0  15  -8   29.91   25.40 
   0 -15   8    4.63    6.72 
   0 -15  -8    1.97    6.00 
   0  15  -8   -7.02   10.36 
   0 -15  -8    1.78    5.30 
   0 -15  -8   10.61    9.43 
   0 -15   8   -6.60   27.67 
   0  15   8    7.09    6.16 
   0 -15   8   -1.84    6.82 
   0  15   8  -10.91   28.01 
   0  15  -9  956.33  100.17 
   0  15   9  858.32  109.88 
   0  15  -9  933.35  107.85 
   0  15  -9 1026.56  104.71 
   0 -15  -9  924.47   97.27 
   0 -15  -9  861.33   97.09 
   0  15   9  959.88   97.03 
   0  15 -10    7.91   15.01 
   0  15 -10   -8.01   11.20 
   0 -15 -10    0.73    6.31 
   0 -15 -10   -0.75    7.01 
   0  15  10    8.63   31.47 
   0  15 -11  581.64   69.50 
   0  15 -11  719.85   73.75 
   0  15  11  685.19   85.77 
   0 -15 -11  587.07   66.24 
   0 -15 -11  631.56   66.50 
   0  15 -12    1.87   13.21 
   0  15 -12    5.27   15.55 
   0  15  12   14.99   36.85 
   0 -15 -12   -5.52    7.68 
   0 -15 -12    9.49    8.59 
   0 -15 -13   65.93   12.44 
   0 -15 -13   48.98   12.32 
   0  15 -13   56.72   17.16 
   0 -16   0   13.87    5.88 
   0  16   0    4.08   11.78 
   0 -16   0   10.81    4.82 
   0 -16   0   -2.75   20.09 
   0  16   1  748.36   87.47 
   0  16  -1  804.18   89.42 
   0  16   1  728.81   83.37 
   0 -16  -1  837.97   91.73 
   0 -16  -1  774.96   84.19 
   0 -16  -1  792.36   82.88 
   0 -16   1  888.16   83.26 
   0 -16   1  749.02   83.71 
   0 -16  -1  835.70   84.46 
   0 -16  -2   60.21   11.45 
   0 -16   2   76.94    9.90 
   0 -16  -2   91.59   22.79 
   0 -16  -2   63.69   11.78 
   0  16  -2   72.50   18.27 
   0  16   2   76.24   15.44 
   0  16  -2   67.99   14.05 
   0 -16   2   73.99   10.21 
   0  16   2   65.79    9.59 
   0  16  -2   65.36   13.75 
   0 -16  -2   58.25    8.76 
   0 -16  -3    1.94    8.24 
   0 -16   3   12.30   25.09 
   0  16   3   13.94   10.63 
   0  16  -3   10.76   12.79 
   0 -16  -3    5.07    4.28 
   0 -16   3    3.27    5.48 
   0 -16   3   -2.50    6.85 
   0 -16  -3    9.87    8.54 
   0  16  -3   -4.17    9.43 
   0  16   3    6.67    5.06 
   0  16  -3   12.92   10.89 
   0 -16  -3   -6.64   18.55 
   0 -16  -4   77.82   20.61 
   0  16  -4   88.15   14.51 
   0 -16   4   82.57   12.16 
   0 -16   4   48.94   10.13 
   0  16   4   85.71    9.57 
   0 -16   4   69.56   26.41 
   0  16  -4   67.01   13.85 
   0 -16  -4   59.13    9.10 
   0  16  -4   94.37   20.68 
   0 -16  -4   66.79    9.13 
   0  16   5 1300.82  129.72 
   0 -16  -5 1291.88  129.64 
   0 -16  -5 1582.76  135.97 
   0 -16   5 1524.95  142.33 
   0  16  -5 1546.82  139.56 
   0  16  -5 1349.42  133.27 
   0 -16   5 1024.30  130.35 
   0  16  -5 1427.93  133.49 
   0 -16  -5 1273.85  129.65 
   0 -16   5 1015.74  130.20 
   0  16  -6    9.99    9.96 
   0 -16  -6   10.45    4.83 
   0 -16   6   15.72    6.59 
   0 -16  -6   30.20   15.59 
   0  16   6   37.71   26.12 
   0  16   6    6.66    5.80 
   0 -16  -6    7.68    4.79 
   0  16  -6   30.50   24.73 
   0  16  -6    4.45   10.21 
   0 -16   6   30.05   25.72 
   0 -16   6   -0.81    6.06 
   0  16   7 1203.55  132.86 
   0  16  -7 1210.04  124.29 
   0  16  -7 1227.05  129.16 
   0 -16   7  966.07  121.65 
   0 -16  -7 1370.43  124.24 
   0  16   7 1202.20  120.88 
   0  16  -7 1181.57  130.50 
   0 -16   7  920.59  121.57 
   0 -16   7 1234.71  133.02 
   0 -16  -7 1232.07  121.01 
   0 -16  -7 1248.10  121.03 
   0  16  -8   60.55   17.02 
   0 -16   8   45.32   11.07 
   0 -16  -8   75.59   10.50 
   0 -16   8   60.15   11.11 
   0  16   8   63.46    9.68 
   0 -16  -8   65.14   13.56 
   0 -16  -8   60.56    9.58 
   0  16  -8   46.41   27.55 
   0  16   8   60.22   31.77 
   0  16  -8   59.22   14.60 
   0 -16  -9   91.61   12.51 
   0 -16  -9   79.46   12.40 
   0  16   9  118.72   37.47 
   0  16  -9   99.26   21.66 
   0  16  -9  100.96   17.64 
   0  16 -10   20.52   11.75 
   0 -16 -10    2.20    6.84 
   0  16  10   -4.44   32.21 
   0  16 -10    5.44   16.49 
   0 -16 -10    5.97    6.78 
   0 -16 -11  516.41   54.38 
   0  16 -11  561.78   62.53 
   0  16 -11  494.34   57.73 
   0  16  11  459.76   74.35 
   0 -16 -11  473.44   54.16 
   0 -16 -12   65.94   11.47 
   0 -16 -12   65.17   11.81 
   0  16 -12   65.61   19.72 
   0  16 -12   54.95   16.22 
   0  16  12   20.50   40.57 
   0 -16 -13  552.99   59.73 
   0 -16 -13  547.17   59.89 
   0  16 -13  508.37   63.69 
   0  16  13  607.81   82.58 
   0 -17   0  -17.36   23.61 
   0 -17   0    2.70    6.06 
   0  17   0   -6.33   12.23 
   0 -17   0    1.63    5.20 
   0  17   1   49.33   14.14 
   0  17   1   56.07    8.94 
   0  17  -1   29.83   14.28 
   0 -17  -1   39.93    7.33 
   0 -17   1   56.46    9.05 
   0 -17   1   49.39    8.25 
   0 -17  -1   32.72   22.88 
   0 -17  -1   49.32    9.33 
   0 -17  -2  186.37   32.95 
   0  17   2  159.87   25.63 
   0 -17   2  197.65   21.92 
   0  17  -2  190.28   25.60 
   0 -17  -2  181.09   23.28 
   0  17   2  193.93   21.79 
   0  17  -2  178.76   25.29 
   0 -17   2  186.98   22.07 
   0 -17  -2  198.97   23.37 
   0  17  -2  204.57   30.22 
   0 -17  -2  188.01   21.04 
   0  17   3  627.90   72.44 
   0  17  -3  615.01   75.55 
   0  17   3  631.50   68.61 
   0 -17   3  709.42   69.43 
   0  17  -3  721.48   72.91 
   0 -17  -3  694.85   70.84 
   0 -17   3  603.54   69.16 
   0 -17  -3  773.60   77.46 
   0 -17  -3  631.16   68.38 
   0 -17   3  775.22   81.35 
   0 -17  -3  635.68   70.45 
   0  17  -3  647.81   72.17 
   0  17  -4  176.90   27.57 
   0 -17  -4  203.26   22.97 
   0 -17  -4  282.96   34.48 
   0 -17  -4  211.45   22.99 
   0 -17   4  224.60   24.97 
   0  17   4  222.49   23.39 
   0 -17   4  206.74   39.20 
   0  17  -4  202.87   27.68 
   0  17  -4  196.22   32.24 
   0 -17   4  195.70   24.09 
   0 -17   4  194.59   24.00 
   0  17  -5  462.16   55.36 
   0  17   5  509.73   51.86 
   0 -17   5  410.18   52.50 
   0  17  -5  526.15   56.11 
   0 -17   5  529.28   53.76 
   0 -17  -5  488.67   51.63 
   0 -17   5  702.55   68.68 
   0  17  -5  532.17   61.22 
   0 -17  -5  623.97   59.93 
   0 -17   5  445.01   52.69 
   0 -17  -5  484.20   51.63 
   0 -17  -6   62.95   18.21 
   0 -17  -6   43.79    7.84 
   0  17  -6   11.54   26.12 
   0  17  -6   55.18   13.86 
   0  17   6   54.23    8.78 
   0 -17   6   43.90    9.29 
   0 -17  -6   59.10    8.20 
   0 -17   6   43.41    9.69 
   0 -17   6   45.73   27.43 
   0  17  -6   63.83   14.08 
   0 -17  -7   16.59    5.72 
   0  17  -7   17.61   12.76 
   0  17  -7   27.28   26.63 
   0 -17  -7   10.44    5.57 
   0  17  -7    6.65   11.32 
   0 -17  -7   15.09   14.64 
   0  17   7   -3.58   32.43 
   0 -17   7    7.10    6.70 
   0  17   7   11.89    6.19 
   0 -17   7   14.51    7.83 
   0 -17  -8  135.96   19.98 
   0  17  -8  100.48   20.23 
   0  17   8  114.90   15.89 
   0 -17  -8  159.54   16.66 
   0  17  -8  140.50   34.21 
   0  17  -8  137.22   25.46 
   0 -17  -8  122.47   15.76 
   0  17   8  128.35   37.82 
   0  17   9  802.88  105.05 
   0  17  -9  862.30   95.13 
   0 -17  -9  850.41   91.29 
   0 -17  -9  903.68   91.45 
   0  17  -9  832.84   98.35 
   0 -17 -10   75.78   11.93 
   0 -17 -10   73.90   12.10 
   0  17  10   32.01   35.41 
   0  17 -10   90.88   17.33 
   0  17 -10  129.18   23.71 
   0 -17 -11  629.01   65.70 
   0  17 -11  712.58   74.14 
   0  17  11  747.89   87.81 
   0 -17 -11  547.49   65.31 
   0  17 -11  638.72   69.87 
   0 -17 -12    9.39    8.30 
   0  17 -12   36.99   18.41 
   0  17 -12   26.91   13.73 
   0 -17 -12   11.83    8.55 
   0 -17 -13   45.76   10.62 
   0 -17 -13   51.59   11.55 
   0  17 -13   38.15   17.16 
   0  17  13   78.40   47.99 
   0 -18   0  642.12   66.80 
   0 -18   0  609.26   65.80 
   0 -18   0  753.13   77.53 
   0  18   0  598.76   71.45 
   0 -18  -1  663.79   69.66 
   0 -18   1  736.08   68.78 
   0 -18   1  726.27   81.39 
   0 -18   1  605.46   69.14 
   0  18   1  549.53   73.17 
   0  18   1  617.69   69.19 
   0 -18  -1  764.55   79.93 
   0  18  -1  617.26   74.95 
   0 -18  -1  641.80   68.39 
   0 -18   2  297.01   31.41 
   0 -18   2  259.65   31.51 
   0 -18  -2  274.78   30.67 
   0  18   2  236.76   35.63 
   0  18   2  285.71   31.44 
   0 -18  -2  386.13   45.07 
   0  18  -2  230.65   34.15 
   0 -18  -2  325.57   32.96 
   0 -18  -2  282.28   32.69 
   0  18  -2  336.31   35.71 
   0  18  -2  296.65   38.52 
   0 -18  -3   29.42    9.38 
   0  18   3    5.30   12.24 
   0 -18   3   27.22   26.78 
   0 -18   3   16.90    6.68 
   0  18  -3   13.30   14.21 
   0 -18  -3    2.51   21.35 
   0  18   3   20.01    6.76 
   0  18  -3   20.83   12.53 
   0 -18  -3   23.06    9.68 
   0  18  -3    3.29   12.20 
   0 -18   3   18.46    7.71 
   0 -18  -3   16.48    5.56 
   0  18  -4  115.70   24.25 
   0 -18  -4  106.26   14.14 
   0  18  -4  137.71   20.73 
   0  18  -4  133.60   20.82 
   0 -18   4  106.68   16.37 
   0  18   4  133.21   15.08 
   0 -18  -4  167.29   27.95 
   0 -18  -4  142.57   18.15 
   0 -18   4  121.07   15.75 
   0 -18   4  130.88   15.62 
   0 -18   4  143.86   34.06 
   0 -18  -4  113.59   14.22 
   0 -18  -4  106.10   17.42 
   0 -18  -5  686.89   69.61 
   0  18  -5  546.63   69.79 
   0 -18  -5  547.74   61.61 
   0 -18   5  513.69   62.67 
   0  18   5  602.34   61.89 
   0 -18   5  764.02   78.58 
   0 -18   5  682.72   63.82 
   0  18  -5  613.39   66.12 
   0 -18   5  546.09   62.74 
   0  18  -5  630.34   66.76 
   0 -18  -5  598.20   61.69 
   0 -18  -6  466.40   48.82 
   0  18  -6  492.80   53.76 
   0  18   6  482.99   49.06 
   0 -18  -6  446.21   48.73 
   0  18  -6  507.71   53.79 
   0 -18  -6  565.63   56.37 
   0 -18   6  391.23   49.75 
   0 -18   6  464.02   51.05 
   0 -18   6  431.09   50.09 
   0  18  -6  473.74   62.01 
   0 -18  -7  556.69   59.09 
   0  18  -7  560.19   63.54 
   0 -18  -7  648.10   64.33 
   0  18   7  582.46   75.32 
   0 -18  -7  567.31   59.08 
   0 -18   7  498.20   60.09 
   0 -18   7  472.76   60.11 
   0  18   7  620.39   59.39 
   0  18  -7  549.77   70.85 
   0  18  -7  566.46   63.50 
   0  18  -8  260.42   42.03 
   0  18   8  285.97   52.92 
   0 -18  -8  360.93   38.91 
   0 -18  -8  296.76   34.79 
   0  18   8  322.32   34.97 
   0  18  -8  352.25   40.38 
   0 -18  -8  350.96   35.47 
   0  18  -8  267.21   38.81 
   0  18   9   47.86   35.16 
   0  18  -9   34.65   18.38 
   0  18  -9   37.37   14.84 
   0 -18  -9   45.23    8.58 
   0  18  -9   51.42   15.93 
   0 -18  -9   48.94    8.97 
   0 -18 -10   39.96    8.81 
   0 -18 -10   38.59    8.97 
   0  18 -10   20.24   17.63 
   0  18 -10   41.14   15.71 
   0  18  10   14.13   35.32 
   0  18  11  353.47   62.72 
   0  18 -11  370.75   49.98 
   0  18 -11  396.63   47.49 
   0 -18 -11  414.92   42.01 
   0 -18 -11  338.63   41.51 
   0 -18 -12  241.46   27.18 
   0 -18 -12  204.95   27.09 
   0  18 -12  265.14   36.51 
   0  18 -12  244.47   33.37 
   0  18  12  145.59   50.67 
   0 -19   0    3.15    5.31 
   0 -19   0   -0.70    6.44 
   0  19   0    4.59   13.41 
   0 -19   0    3.19   22.71 
   0 -19  -1    3.50    5.42 
   0 -19   1    8.28    6.61 
   0  19   1   23.27   13.75 
   0  19  -1   -2.41   13.62 
   0 -19  -1   10.49    7.08 
   0  19   1   -2.07    7.77 
   0 -19   1    8.23    6.04 
   0 -19   1   -3.32   26.89 
   0 -19  -1    9.07   25.69 
   0 -19   2 1325.51  129.92 
   0  19  -2 1335.72  133.59 
   0 -19  -2 1353.70  131.17 
   0  19   2 1179.33  129.96 
   0 -19  -2 1260.91  130.88 
   0  19  -2 1228.98  133.17 
   0 -19  -2 1185.15  129.37 
   0  19  -2 1195.88  136.21 
   0  19   2 1136.73  134.09 
   0 -19   2 1250.33  130.31 
   0 -19  -2 1293.46  138.81 
   0 -19   3   75.71   11.49 
   0 -19   3   69.93   11.02 
   0 -19  -3   58.32    9.50 
   0 -19   3   85.78   31.52 
   0  19   3   60.95   10.67 
   0 -19  -3   53.11   23.97 
   0  19  -3   75.19   18.67 
   0  19  -3   67.77   16.45 
   0  19  -3   59.42   15.01 
   0 -19  -3   79.63   13.39 
   0 -19  -3   93.32   13.53 
   0  19  -4 1112.21  119.56 
   0 -19  -4 1036.72  114.75 
   0 -19   4 1096.92  116.01 
   0  19   4 1086.51  115.18 
   0 -19  -4 1264.53  123.57 
   0 -19   4 1097.79  115.88 
   0  19  -4 1077.41  119.26 
   0 -19  -4 1160.42  117.36 
   0 -19  -4 1149.05  117.44 
   0 -19   4 1241.02  116.31 
   0 -19  -4 1070.17  114.78 
   0  19  -4 1067.92  122.41 
   0 -19   4 1280.12  129.31 
   0  19  -5  206.14   28.15 
   0 -19   5  185.75   23.31 
   0 -19   5  205.54   24.16 
   0 -19  -5  190.33   21.72 
   0  19   5  205.56   22.36 
   0  19  -5  239.83   32.67 
   0  19  -5  175.20   27.33 
   0 -19  -5  260.95   34.07 
   0 -19   5  168.03   23.01 
   0 -19  -5  191.80   21.78 
   0  19  -6   27.77   15.36 
   0 -19   6   72.65   13.24 
   0 -19  -6   73.66    9.48 
   0 -19  -6   95.28   21.75 
   0  19   6   65.34    9.98 
   0 -19  -6   63.80    9.29 
   0 -19   6   61.34   11.13 
   0  19  -6   40.02   15.60 
   0  19  -6   59.15   29.13 
   0 -19   6   63.19   11.15 
   0 -19  -7    6.83    5.38 
   0  19  -7   20.56   13.32 
   0 -19  -7    9.95    5.89 
   0  19   7   -0.54    6.48 
   0 -19  -7   19.95   15.33 
   0  19  -7   -3.26   28.13 
   0 -19   7   -7.54    9.90 
   0  19  -7   13.10   11.99 
   0 -19   7    2.88    7.75 
   0 -19   7    0.94    8.09 
   0  19  -8  371.67   47.38 
   0 -19  -8  439.63   46.91 
   0  19  -8  314.45   49.88 
   0  19  -8  333.49   46.79 
   0 -19  -8  446.36   42.99 
   0  19   8  388.23   42.48 
   0  19   8  429.07   62.42 
   0 -19  -8  373.52   42.36 
   0  19  -9  306.46   35.70 
   0  19   9  215.38   50.21 
   0 -19  -9  249.08   29.05 
   0  19  -9  234.77   37.38 
   0 -19  -9  253.28   29.10 
   0 -19  -9  320.19   31.91 
   0  19  -9  199.47   33.58 
   0  19 -10  486.51   60.20 
   0 -19 -10  528.69   55.26 
   0  19  10  454.68   73.71 
   0 -19 -10  529.60   55.18 
   0  19 -10  450.11   62.54 
   0  19 -10  492.17   60.35 
   0  19  11  441.09   65.49 
   0 -19 -11  354.21   39.54 
   0  19 -11  278.30   46.59 
   0  19 -11  351.46   45.22 
   0  19 -11  466.33   47.66 
   0 -19 -11  343.37   39.37 
   0 -19 -12   53.79   10.76 
   0 -19 -12   53.66   11.32 
   0  19 -12   39.93   17.56 
   0  19 -12   44.76   18.91 
   0  19 -12   67.26   21.78 
   0  19  12   55.30   41.35 
   0 -20   0 2093.11  214.55 
   0  20   0 1823.42  219.09 
   0 -20   0 2067.61  213.76 
   0 -20   0 2345.74  225.15 
   0  20  -1   47.25   18.03 
   0  20   1   35.07   16.31 
   0  20   1   47.30   11.03 
   0 -20  -1   95.32   28.59 
   0 -20   1   62.70   27.44 
   0 -20  -1   51.58    8.75 
   0 -20   1   69.26    9.47 
   0 -20   1   57.77   10.03 
   0 -20  -1   62.06   10.58 
   0 -20  -2  782.62   85.36 
   0 -20   2  810.50   86.26 
   0 -20  -2  847.91   86.86 
   0 -20  -2  891.63   96.85 
   0  20  -2  660.67   91.17 
   0 -20   2  877.07   85.92 
   0  20   2  818.59   86.17 
   0  20   2  794.94   90.68 
   0  20  -3   10.87   12.67 
   0 -20   3   -3.00    6.58 
   0 -20   3   -4.53    7.45 
   0  20   3    5.42    7.47 
   0 -20  -3   -9.03    9.32 
   0 -20  -3    5.92    8.59 
   0 -20  -3   -2.81   23.53 
   0  20  -3   -2.74   13.88 
   0 -20  -3    2.39    5.17 
   0  20  -3   -8.91   13.29 
   0  20  -4  433.84   47.12 
   0 -20  -4  362.48   40.97 
   0 -20   4  405.67   42.39 
   0 -20   4  446.34   42.88 
   0 -20  -4  427.71   52.38 
   0  20   4  370.12   41.55 
   0 -20  -4  361.55   40.96 
   0  20  -4  412.38   50.28 
   0 -20  -4  395.35   43.84 
   0  20  -4  334.63   45.85 
   0 -20   4  382.06   42.42 
   0 -20  -4  395.28   44.02 
   0 -20  -5   25.04    6.19 
   0  20   5   36.43    7.95 
   0 -20   5   17.93    8.10 
   0 -20  -5   18.85   21.40 
   0  20  -5   14.38   17.17 
   0 -20   5   31.49    8.53 
   0  20  -5   36.18   14.66 
   0 -20   5   28.54   10.02 
   0 -20  -5   31.40   11.11 
   0 -20  -5   24.85    6.23 
   0 -20  -5    8.34   10.32 
   0  20  -5   17.67   13.36 
   0 -20  -6 1261.43  120.78 
   0 -20   6 1024.93  114.89 
   0 -20  -6 1066.79  113.65 
   0 -20   6 1273.48  116.03 
   0 -20   6 1077.61  115.14 
   0  20  -6 1198.58  119.45 
   0 -20  -6 1072.29  113.67 
   0  20  -6 1002.92  118.25 
   0  20   6 1070.70  113.94 
   0 -20  -7  -16.27   17.94 
   0 -20  -7   10.01    5.46 
   0  20  -7   10.15   14.02 
   0 -20   7   14.36   11.33 
   0  20   7    3.38    6.71 
   0 -20  -7    5.25    5.46 
   0  20  -7   -9.99   13.07 
   0 -20  -8  395.90   46.90 
   0  20  -8  323.97   46.63 
   0  20  -8  359.81   50.57 
   0 -20  -8  439.06   42.59 
   0  20  -8  425.55   48.22 
   0 -20  -8  361.22   41.91 
   0 -20  -9   -3.28    6.24 
   0 -20  -9    0.66    5.91 
   0 -20  -9    1.10   12.58 
   0  20  -9    4.32   13.92 
   0  20   9  -32.38   38.44 
   0  20  -9    8.66   15.13 
   0  20  -9   -3.02   17.50 
   0  20 -10  152.00   27.08 
   0 -20 -10  113.15   15.81 
   0  20 -10  134.46   24.10 
   0  20 -10  104.15   23.25 
   0 -20 -10  123.96   15.83 
   0  20  11  -15.98   42.07 
   0  20 -11   14.16   16.33 
   0  20 -11    7.23   14.86 
   0 -20 -11    8.72    7.19 
   0 -20 -11   14.66    7.89 
   0  20 -11    3.09   19.35 
   0  20 -12  510.47   66.71 
   0  20  12  476.60   83.28 
   0 -20 -12  593.51   61.35 
   0 -21   0    4.32    6.83 
   0 -21   0    2.46    6.15 
   0  21   0    4.85   13.66 
   0 -21   0  -14.01   26.40 
   0 -21  -1   53.26    8.57 
   0 -21   1   40.18   27.84 
   0  21   1   34.13   16.49 
   0 -21   1   42.32    9.08 
   0 -21   1   53.68    9.65 
   0  21  -1   30.53   17.60 
   0 -21  -1   56.70   28.28 
   0 -21  -1   53.79    9.79 
   0 -21   2  974.11   98.41 
   0 -21  -2  887.86   97.92 
   0  21   2  870.56   98.76 
   0 -21  -2 1111.09  110.49 
   0  21   2  917.93  103.71 
   0 -21  -2  987.26   99.25 
   0  21  -2  850.14  104.80 
   0 -21   2 1005.60   99.04 
   0 -21   3  402.01   43.03 
   0 -21  -3  393.11   43.81 
   0 -21  -3  402.38   54.59 
   0 -21   3  425.69   42.80 
   0 -21  -3  381.87   41.94 
   0  21   3  403.78   54.94 
   0 -21  -3  394.99   43.77 
   0  21  -3  322.04   49.09 
   0  21  -3  358.45   46.54 
   0  21  -3  419.41   47.46 
   0  21   3  367.49   42.61 
   0 -21   4 1655.53  153.18 
   0 -21  -4 1435.33  153.96 
   0  21  -4 1556.38  157.39 
   0 -21  -4 1657.68  161.31 
   0 -21   4 1495.43  153.07 
   0  21   4 1461.18  152.38 
   0 -21  -4 1384.93  151.72 
   0  21  -4 1432.76  159.74 
   0 -21  -4 1375.97  151.68 
   0 -21  -4 1531.04  154.28 
   0 -21   4 1448.60  153.10 
   0  21  -4 1531.38  157.15 
   0 -21   5    0.85    8.03 
   0 -21  -5   -6.00   10.40 
   0  21   5    3.49    6.89 
   0 -21  -5   -2.72    5.30 
   0 -21  -5   13.57   10.95 
   0 -21  -5  -10.02   22.83 
   0  21  -5   26.37   14.09 
   0  21  -5    8.37   14.34 
   0 -21  -5    3.15    4.91 
   0  21  -5   -8.93   17.56 
   0 -21   5    1.73    9.14 
   0 -21   5    0.88    7.71 
   0 -21   6   56.44   11.68 
   0 -21  -6   48.15   13.00 
   0 -21  -6   40.33    8.40 
   0  21  -6   53.66   17.42 
   0 -21  -6   42.51   20.99 
   0 -21  -6   47.25   13.20 
   0 -21   6   69.68   11.73 
   0 -21  -6   50.98    8.39 
   0  21  -6   24.27   18.81 
   0  21   6   59.99    9.93 
   0 -21   6   59.63   12.26 
   0  21  -6   52.04   16.71 
   0  21  -7   27.79   15.03 
   0 -21  -7   55.51    8.50 
   0 -21  -7   37.10   20.07 
   0  21  -7   65.49   17.69 
   0 -21  -7   55.10    8.57 
   0  21   7   46.78    9.44 
   0 -21   7   51.73   13.06 
   0 -21   8  552.27   64.39 
   0 -21  -8  635.83   62.37 
   0 -21  -8  584.08   61.92 
   0  21  -8  488.07   66.51 
   0  21  -8  522.77   67.49 
   0  21  -8  598.59   71.24 
   0 -21  -8  612.16   66.91 
   0  21  -9   32.36   16.64 
   0  21  -9   43.55   20.29 
   0 -21  -9   22.74    7.58 
   0 -21  -9   30.49    7.47 
   0  21  -9   59.31   17.74 
   0  21 -10 1040.34  115.83 
   0  21  10 1047.13  126.97 
   0  21 -10  976.36  112.79 
   0 -21 -10 1015.50  107.36 
   0 -21 -10 1040.40  107.36 
   0  21 -10  994.22  113.06 
   0  21 -11  -12.76   18.50 
   0 -21 -11    7.25    7.41 
   0  21  11   10.94   43.16 
   0  21 -11    5.04   16.84 
   0 -21 -11    3.13    6.96 
   0  21 -11   10.06   16.34 
   0  22   0 1308.05  162.34 
   0 -22   0 1482.92  156.99 
   0 -22   0 1575.52  169.10 
   0 -22   0 1616.16  157.88 
   0 -22   1  578.47   58.65 
   0  22  -1  490.72   65.18 
   0 -22   1  539.48   59.13 
   0 -22  -1  537.46   58.40 
   0 -22  -1  569.71   72.57 
   0  22   1  463.32   64.09 
   0 -22  -1  590.59   59.35 
   0 -22   2  443.31   47.69 
   0  22   2  338.29   52.34 
   0 -22  -2  493.15   48.10 
   0 -22   2  472.78   47.27 
   0  22   2  449.76   59.34 
   0 -22  -2  393.14   46.61 
   0 -22  -2  530.11   61.66 
   0  22   2  431.25   47.96 
   0  22  -2  419.86   54.40 
   0 -22   3   10.33    7.46 
   0  22  -3   24.96   14.70 
   0 -22  -3   -0.94    8.70 
   0 -22  -3   -3.12    5.87 
   0  22  -3    5.79   13.15 
   0 -22  -3   -5.44    8.50 
   0  22   3    3.18   26.96 
   0 -22   3    1.97    7.41 
   0  22   3   -4.94    8.04 
   0  22  -3   -2.86   15.31 
   0 -22  -3   -9.35   24.95 
   0  22  -4  362.81   44.56 
   0 -22  -4  337.53   37.81 
   0  22  -4  299.55   46.15 
   0  22  -4  329.22   43.98 
   0 -22  -4  349.38   40.35 
   0 -22   4  336.36   39.06 
   0 -22  -4  422.78   51.28 
   0 -22  -4  344.21   40.34 
   0 -22   4  371.88   39.53 
   0  22   4  349.80   38.83 
   0 -22   4  409.53   39.55 
   0 -22  -4  348.34   37.84 
   0  22   4  286.64   52.89 
   0 -22  -5  365.25   44.50 
   0 -22   5  404.28   43.41 
   0 -22   5  429.89   43.73 
   0 -22   5  447.62   43.75 
   0  22  -5  319.26   47.54 
   0  22  -5  321.56   47.72 
   0 -22  -5  489.68   54.67 
   0 -22  -5  405.10   41.78 
   0  22  -5  357.15   50.38 
   0  22   5  373.05   42.51 
   0 -22  -5  412.32   45.01 
   0 -22  -5  359.03   41.59 
   0 -22  -6  920.07  101.83 
   0 -22   6  972.02  103.66 
   0  22  -6 1018.57  108.32 
   0 -22  -6  893.55  101.74 
   0 -22   6 1122.90  104.17 
   0 -22  -6 1024.61  105.02 
   0 -22  -6 1113.20  110.42 
   0 -22  -6  998.34  104.97 
   0  22  -6  971.96  110.84 
   0  22   6  991.08  102.51 
   0 -22   6 1032.46  103.71 
   0  22  -6  973.34  107.90 
   0 -22   7  298.02   32.94 
   0 -22  -7  266.83   29.68 
   0 -22  -7  271.78   29.68 
   0 -22  -7  314.75   39.17 
   0  22  -7  236.75   36.82 
   0  22  -7  218.65   35.89 
   0 -22  -8  179.49   20.80 
   0  22  -8  143.67   27.45 
   0 -22  -8  165.82   29.01 
   0  22  -8  170.60   31.53 
   0 -22   8  184.81   24.67 
   0 -22  -8  196.39   21.16 
   0  22  -8  128.97   27.25 
   0 -22  -9   17.94    7.19 
   0 -22   9   17.12   13.41 
   0  22  -9   22.20   18.85 
   0  22  -9   46.85   17.59 
   0 -22  -9   24.79    7.32 
   0  22  -9   14.54   14.48 
   0  22 -10   96.95   22.91 
   0 -22 -10   70.19   11.85 
   0  22 -10   84.06   21.95 
   0 -22 -10   87.52   12.39 
   0 -22  10   60.20   17.47 
   0  22 -10   97.96   23.06 
   0  22 -11  148.11   27.26 
   0 -22 -11  103.32   14.51 
   0  22 -11   73.98   22.08 
   0 -22 -11  106.32   14.85 
   0  22 -11   93.71   24.10 
   0  23   0   -5.15   15.34 
   0 -23   0    1.45    6.94 
   0 -23   0    3.21    6.23 
   0 -23   1  282.61   31.18 
   0  23   1  285.72   37.76 
   0 -23  -1  293.93   31.18 
   0 -23  -1  253.06   30.21 
   0 -23   1  279.20   30.59 
   0  23  -1  235.80   37.57 
   0  23   2  216.66   42.36 
   0 -23   2  275.81   29.86 
   0  23  -2  249.55   37.38 
   0  23   2  222.35   30.50 
   0 -23  -2  277.08   30.25 
   0 -23   2  285.68   30.26 
   0 -23  -2  312.65   46.45 
   0 -23  -2  260.03   29.31 
   0  23   3  996.76  114.62 
   0  23   3 1022.50  124.47 
   0 -23  -3 1184.07  115.20 
   0 -23  -3  979.41  113.78 
   0 -23  -3 1250.83  125.91 
   0 -23   3 1078.36  114.89 
   0 -23   3 1233.50  114.66 
   0  23  -3 1032.88  121.31 
   0 -23   3 1157.79  114.92 
   0  23  -4  311.32   44.90 
   0  23  -4  346.45   48.11 
   0  23  -4  355.58   45.58 
   0  23   4  338.11   40.12 
   0 -23  -4  335.47   38.92 
   0 -23  -4  333.06   38.88 
   0 -23   4  419.27   40.76 
   0 -23  -4  426.94   41.74 
   0 -23   4  420.34   41.00 
   0 -23   4  376.29   40.62 
   0 -23  -4  363.47   41.19 
   0  23   4  288.02   53.22 
   0 -23  -4  489.93   55.03 
   0 -23  -5  171.86   22.38 
   0 -23  -5  144.52   21.84 
   0  23  -5  140.03   27.22 
   0 -23  -5  176.04   34.75 
   0  23   5   88.04   39.35 
   0 -23   5  168.18   20.99 
   0  23  -5  116.71   27.28 
   0 -23   5  163.30   21.05 
   0  23  -5  158.99   26.29 
   0 -23  -5  169.18   18.81 
   0 -23  -5  156.59   18.71 
   0 -23   5  191.36   21.04 
   0  23  -6    6.25   17.43 
   0 -23  -6   -2.88    5.42 
   0 -23  -6    9.10   11.13 
   0 -23   6   -5.80   10.35 
   0 -23  -6   10.10   10.98 
   0  23  -6   20.95   15.54 
   0 -23  -6   -2.53   23.58 
   0  23  -6    9.58   15.77 
   0 -23  -6   -2.86    5.71 
   0 -23   7  244.39   25.89 
   0 -23  -7  164.48   25.60 
   0 -23  -7  204.80   26.01 
   0 -23  -7  186.07   21.68 
   0  23  -7  223.06   30.47 
   0 -23  -7  173.02   21.65 
   0  23  -7  182.91   30.35 
   0 -23  -7  211.07   32.38 
   0 -23   8  186.37   23.03 
   0 -23  -8  141.01   18.58 
   0 -23  -8  169.21   18.92 
   0  23  -8  133.69   27.14 
   0  23  -8  162.96   27.64 
   0  23  -9  355.96   51.83 
   0 -23  -9  426.82   42.59 
   0 -23   9  389.62   45.72 
   0 -23  -9  389.08   42.37 
   0  23  -9  356.08   49.38 
   0  23  -9  310.87   48.79 
   0  23 -10  226.22   32.93 
   0 -23 -10  207.81   23.97 
   0  23 -10  172.35   35.23 
   0 -23  10  194.33   28.10 
   0  23 -10  219.53   32.89 
   0 -23 -10  198.74   23.92 
   0 -24   0  375.48   40.51 
   0 -24   0  364.45   39.87 
   0  24   0  346.33   46.72 
   0 -24   1 1012.19  106.95 
   0 -24  -1 1008.54  106.32 
   0 -24  -1 1037.97  106.97 
   0  24   1  989.28  112.86 
   0  24  -1  921.24  112.99 
   0 -24   1 1038.68  106.47 
   0  24   2   29.54   28.03 
   0 -24  -2   37.64    8.19 
   0 -24   2   42.16    9.64 
   0 -24  -2   41.26    8.88 
   0  24  -2   25.85   16.67 
   0 -24   2   38.67    8.86 
   0 -24  -3   13.54    7.73 
   0  24  -3   -2.97   17.27 
   0  24   3   27.75   27.41 
   0 -24   3   17.46    8.64 
   0 -24   3    6.07    8.11 
   0 -24   3   18.42    7.97 
   0 -24  -3   10.69    6.46 
   0 -24  -4  135.11   17.89 
   0 -24   4  185.05   20.40 
   0  24  -4  124.89   27.61 
   0 -24  -4  226.51   37.53 
   0 -24  -4  142.69   20.16 
   0  24  -4  114.19   25.03 
   0 -24  -4  199.48   21.27 
   0  24   4  155.81   37.13 
   0  24  -4  178.86   26.72 
   0 -24   4  161.27   19.87 
   0 -24  -4  140.80   18.02 
   0 -24   4  176.63   20.19 
   0 -24  -5  604.05   65.10 
   0  24  -5  450.47   60.51 
   0 -24  -5  493.64   53.40 
   0 -24   5  542.33   52.99 
   0  24   5  385.60   66.33 
   0 -24   5  541.46   53.17 
   0 -24   5  497.72   52.91 
   0 -24  -5  449.42   50.90 
   0 -24  -5  446.26   50.87 
   0  24  -5  437.13   57.66 
   0 -24  -5  493.00   53.52 
   0  24  -5  493.15   58.38 
   0  24  -6  174.91   32.65 
   0  24  -6  206.80   30.78 
   0  24  -6  200.56   30.34 
   0 -24  -6  226.95   26.02 
   0 -24  -6  180.73   21.72 
   0 -24   6  195.54   24.60 
   0 -24  -6  248.16   26.26 
   0  24   6  165.82   43.33 
   0 -24  -6  251.87   37.12 
   0 -24  -6  169.50   21.62 
   0 -24  -7  457.50   47.88 
   0  24  -7  416.89   55.47 
   0 -24  -7  450.20   47.90 
   0  24  -7  430.69   55.42 
   0 -24   7  436.32   50.17 
   0 -24  -8    9.85    5.91 
   0 -24  -8   -5.03    6.21 
   0  24  -8    2.61   15.56 
   0 -24   8   -7.07   11.80 
   0  24  -8    2.69   17.62 
   0  24  -9    8.12   17.45 
   0  24  -9   11.14   17.42 
   0 -24   9    7.80   12.93 
   0 -24  -9    4.29    6.52 
   0  24  -9   16.73   19.22 
   0 -24  -9   -3.63    6.62 
   0  25   0   -2.76   14.97 
   0 -25   0   10.86    6.93 
   0 -25   0   -4.61    7.17 
   0 -25   1  257.78   29.63 
   0 -25   1  255.43   29.16 
   0  25  -1  270.21   37.83 
   0 -25  -1  270.28   29.55 
   0 -25  -1  246.67   28.86 
   0 -25  -2   13.76    6.91 
   0 -25   2    3.79    7.59 
   0 -25  -2    5.74    7.18 
   0  25   2   23.99   28.11 
   0 -25   2    9.54    7.94 
   0  25  -2   17.68   15.65 
   0 -25   3  692.43   69.90 
   0 -25  -3  667.42   69.61 
   0  25  -3  577.30   76.34 
   0 -25  -3  601.87   68.83 
   0  25   3  578.84   81.06 
   0 -25   3  677.18   69.93 
   0 -25   3  671.29   69.46 
   0 -25   4    5.42    8.15 
   0 -25   4    3.51    7.64 
   0  25  -4   21.78   17.88 
   0 -25  -4    6.95    5.53 
   0 -25  -4    0.83    7.82 
   0  25   4    7.71   29.97 
   0 -25   4    4.53    8.65 
   0 -25  -4    2.31    5.41 
   0  25   5  235.48   46.90 
   0 -25   5  245.81   27.80 
   0 -25  -5  261.13   28.02 
   0  25  -5  245.90   34.56 
   0  25  -5  169.18   35.08 
   0  25  -5  224.20   33.97 
   0 -25  -5  251.01   41.82 
   0 -25  -5  217.24   25.35 
   0 -25  -5  235.00   28.08 
   0 -25  -5  221.80   25.41 
   0  25  -6   10.15   15.65 
   0 -25  -6   14.95    5.93 
   0 -25  -6   15.78    5.91 
   0  25  -6    3.25   18.51 
   0  25  -6    2.59   17.24 
   0 -25   6  -13.16   10.83 
   0 -25  -6    8.48   25.89 
   0  25   6   30.88   36.50 
   0  25  -7  105.86   26.97 
   0 -25  -7  147.13   16.90 
   0  25   7  150.76   46.94 
   0  25  -7  108.27   25.21 
   0 -25   7  151.58   20.76 
   0 -25  -7  141.71   17.04 
   0  25  -8   -2.82   18.31 
   0 -25  -8    2.76    5.88 
   0 -25   8    1.16   12.01 
   0  25  -8   -2.74   18.52 
   0 -25  -8   -3.79    5.91 
   0  25  -9  272.52   46.27 
   0 -25   9  350.01   40.61 
   0  25  -9  303.71   46.20 
   0  25  -9  413.52   47.43 
   0 -26   0   50.03   10.28 
   0 -26   0   65.48   10.60 
   0  26  -1  508.83   67.13 
   0 -26   1  559.68   59.70 
   0 -26   1  571.18   60.20 
   0 -26  -1  556.52   59.56 
   0 -26  -1  559.25   59.91 
   0 -26  -2    1.39    6.71 
   0 -26   2   -0.81    7.56 
   0  26  -2    3.03   16.59 
   0 -26   2   -0.78    7.47 
   0  26   2   10.72   28.21 
   0 -26  -2   -1.18    6.44 
   0 -26   2    2.57    7.31 
   0 -26  -3   15.07    6.99 
   0 -26   3   -4.14    8.03 
   0 -26   3   -4.17    8.17 
   0  26  -3    3.12   16.88 
   0 -26  -3   10.52    7.64 
   0 -26   3   -4.30    8.60 
   0  26  -4   89.27   23.73 
   0 -26   4   59.11   11.60 
   0 -26   4   59.75   11.67 
   0 -26   4   59.86   11.15 
   0 -26  -4   44.76    8.40 
   0 -26  -4   50.37    8.62 
   0  26   4   20.06   31.67 
   0  26  -5  391.65   59.40 
   0  26  -5  464.29   58.02 
   0  26  -5  449.47   57.53 
   0 -26  -5  459.37   49.88 
   0 -26  -5  472.78   49.96 
   0  26   5  551.76   70.64 
   0 -26   5  508.56   51.85 
   0  26  -6  -18.65   20.41 
   0  26  -6  -16.64   21.13 
   0 -26   6  -13.96   11.48 
   0  26  -6  -13.10   18.21 
   0 -26  -6    1.36    5.23 
   0 -26  -6    2.26    5.24 
   0  26   6  -27.35   36.86 
   0  26  -7  527.84   66.48 
   0 -26  -7  603.61   58.34 
   0  26  -7  542.34   66.36 
   0 -26   7  563.41   60.44 
   0 -26  -7  511.78   57.89 
   0  26   7  383.95   75.19 
   0  26   8    5.18   43.25 
   0 -26   8   17.18   12.30 
   0  26  -8   11.71   18.70 
   0  26  -8   37.04   20.50 
   0 -27   0    2.85    7.19 
   0 -27   0    2.46    7.58 
   0 -27  -1   79.98   12.83 
   0 -27   1  101.15   13.41 
   0 -27   1  100.43   13.78 
   0  27  -1   55.04   21.50 
   0  27  -2  100.11   24.69 
   0  27   2   67.07   33.62 
   0 -27   2  124.13   14.69 
   0 -27   2   96.76   14.77 
   0 -27   2  103.70   13.89 
   0 -27  -2   70.68   13.04 
   0  27   3  391.61   64.49 
   0 -27   3  455.81   50.91 
   0  27  -3  423.51   59.04 
   0 -27   3  490.71   50.61 
   0 -27  -4  108.73   13.99 
   0  27  -4   98.30   26.29 
   0  27   4  116.81   38.93 
   0 -27  -4  113.23   13.93 
   0 -27   4  122.67   16.40 
   0 -27   5  316.23   32.40 
   0  27   5  230.48   52.35 
   0 -27  -5  271.51   29.76 
   0  27  -5  268.31   41.29 
   0 -27  -5  259.40   29.75 
   0  27   6  -14.11   38.91 
   0  27  -6  -10.25   19.99 
   0 -27  -6    0.44    5.39 
   0  27  -6   59.20   20.39 
   0 -27  -6   -0.43    5.07 
   0  27  -6    5.43   18.12 
   0 -27   6   -2.76   10.33 
   0  27  -7   53.92   20.96 
   0  27  -7   17.36   20.00 
   0 -27   7   34.65   12.61 
   0  27   7   65.25   41.47 
   0  27  -7   14.02   24.28 
   0 -28   0  115.12   15.51 
   0 -28  -1  345.99   39.22 
   0 -28   1  383.44   39.53 
   0  28   1  270.94   53.87 
   0 -28  -2  148.95   18.40 
   0 -28   2  145.89   18.73 
   0  28   2  139.26   40.45 
   0  28  -3    3.31   17.53 
   0 -28   3    7.13    8.11 
   0  28   3   -8.15   32.48 
   0 -28  -4   32.31    6.93 
   0  28  -4   27.00   21.50 
   0 -28   4   29.64    9.95 
   0 -28  -4   28.60    7.01 
   0  28   4   43.24   37.30 
   0  28  -5  255.19   41.37 
   0  28   5  229.30   54.51 
   0 -28   5  279.44   31.89 
   0 -28   6  245.47   28.32 
   0  28  -6  216.44   34.92 
   0  28  -6  209.37   35.03 
   0  28   6  223.42   49.47 
   0  28  -6  204.74   37.18 
   0 -29   0   -5.82    7.80 
   0  29   1   23.09   31.61 
   0 -29  -1   21.84    8.01 
   0 -29   1   17.83    7.99 
   0  29   2  313.67   60.32 
   0 -29   2  422.36   44.47 
   0 -29  -2  398.29   44.02 
   0 -29  -3  103.25   13.33 
   0 -29  -3   99.34   13.32 
   0 -29   3  107.63   15.64 
   0  29   4  586.32   87.95 
   0 -29   4  688.53   72.39 
   0 -29   5  121.36   18.36 
   0  29   5  179.59   45.88 
   0 -30   0  664.83   70.82 
   0 -30   1   22.27    8.92 
   0 -30  -1   20.28    8.33 
   0 -30   2  368.28   39.04 
   0  30   2  241.34   55.33 
   0 -30  -2  344.51   38.47 
   0  30   3    8.74   34.85 
   0 -30   3    3.62    8.43 
   1   0 -15  442.23   52.17 
  -1   0  15  548.83   75.38 
   1   0 -14   -1.32   10.75 
  -1   0  14  -14.93   36.27 
  -1   0  13  178.26   44.95 
   1   0 -12   -6.12    7.76 
  -1   0  12  -16.67   33.23 
  -1   0  11 1343.20  120.74 
  -1   0  11 1284.51  132.36 
   1   0 -11  920.20  120.50 
  -1   0  10    6.35    9.33 
  -1   0  10    6.07    7.58 
  -1   0  10   -0.75    7.03 
  -1   0  10  -10.20   27.09 
   1   0 -10   -1.83   14.27 
  -1   0   9 1850.11  181.63 
  -1   0   9 1648.27  180.53 
  -1   0   9 1690.06  188.79 
   1   0  -9 1870.26  184.05 
  -1   0   9 1708.91  180.58 
   1   0  -8   -7.83   10.94 
  -1   0   8    6.53    5.27 
   1   0  -8   -4.48    5.22 
  -1   0   8   -5.33   19.56 
   1   0  -8    1.88    4.96 
  -1   0   8    4.77    5.32 
  -1   0   8   -0.86    8.58 
   1   0  -7   62.80   11.72 
  -1   0   7   40.55    7.41 
  -1   0   7   60.99   10.75 
   1   0  -7   35.68    7.17 
   1   0  -7   28.29   19.51 
   1   0  -7   43.68    7.48 
  -1   0   7   27.82   18.37 
  -1   0   7   39.79    7.19 
   1   0  -6   -4.26    3.77 
  -1   0   6   -2.94    8.57 
  -1   0   6   -3.57    4.68 
   1   0  -6   -5.35    4.52 
  -1   0   6  -13.86   16.74 
   1   0  -6   -3.24    9.04 
  -1   0   6   -2.66    4.59 
  -1   0   5 2121.39  232.07 
   1   0  -5 2174.38  235.80 
   1   0  -5 2536.73  232.56 
  -1   0   5 2165.25  236.43 
  -1   0   5 2286.30  233.14 
   1   0  -5 2223.13  232.17 
   1   0  -5 2365.48  233.27 
  -1   0   5 2147.99  232.09 
   1   0  -4    1.20   13.67 
  -1   0   4   -3.35    3.27 
   1   0  -4   -0.32    3.19 
   1   0  -4   -0.64    2.90 
  -1   0   4   -4.02   12.83 
  -1   0   4    2.91    6.28 
  -1   0   4    2.42    3.17 
  -1   0   3 2330.85  249.65 
   1   0  -3 2353.70  252.07 
  -1   0   3 2489.30  252.54 
   1   0  -3 2433.09  249.68 
   1   0  -3 2452.06  249.68 
  -1   0   3 2692.13  250.74 
  -1   0   3 2367.04  249.65 
  -1   0   2   -1.23    3.12 
  -1   0   2    1.41    2.95 
  -1   0   2    0.75   11.10 
   1   0  -2   19.30    7.64 
   1   0  -2    3.27    2.84 
  -1   0   2    9.00    7.01 
   1   0  -2    0.73    2.90 
   1   0  -2   10.18   12.07 
  -1   0  -1 3787.66  390.25 
  -1   0  -2   -1.10    3.52 
   1   0   2    2.06    2.93 
   1   0   3 1156.20  116.60 
   1   0   3 1084.75  118.37 
  -1   0  -3 1107.11  116.72 
   1   0   4    0.64    3.29 
   1   0   4   -1.11    5.11 
   1   0   4   -2.79    3.30 
   1   0   4   -1.02   11.10 
   1   0   5  857.52   94.59 
   1   0   5  919.13   92.93 
   1   0   5  845.36   96.32 
   1   0   5  892.04   92.92 
   1   0   6    2.72    4.23 
  -1   0  -6  -17.26   18.44 
   1   0   6   -3.17   15.43 
   1   0   6   10.47    9.46 
   1   0   6    0.91    4.32 
  -1   0  -7 1842.84  190.82 
   1   0   7 1866.95  186.81 
   1   0   7 1449.34  189.70 
   1   0   7 1886.02  186.22 
   1   0   7 1756.23  186.01 
   1   0   8    5.44    5.97 
   1   0   8   -4.43   17.91 
   1   0   8   -2.11    8.34 
   1   0   8   10.39    5.31 
  -1   0  -8    8.46   19.00 
  -1   0  -9 1987.78  208.99 
   1   0   9 2018.76  202.99 
   1   0   9 2005.89  202.89 
   1   0   9 1718.53  208.44 
   1   0   9 1894.99  202.70 
  -1   0 -10    6.62    8.07 
  -1   0 -10  -21.37   24.79 
   1   0  10  -13.04    9.02 
   1   0  10    0.76    6.42 
   1   0  10   -6.84    7.16 
   1   0  10   14.52   24.34 
  -1   0 -11  259.30   43.26 
   1   0  11  262.52   29.91 
   1   0  11  247.93   29.71 
  -1   0 -11  208.25   30.10 
   1   0  11  306.34   29.76 
   1   0  11  225.08   45.23 
  -1   0 -12   -1.20    9.03 
   1   0  12  -10.88   27.47 
   1   0  13  351.36   58.10 
  -1   0 -13  391.40   44.60 
   1   0  14   43.64   34.45 
  -1   0 -14   -7.51   11.39 
  -1   0 -15  795.76   89.48 
   1   0  15  871.56  103.80 
   1   1 -15  313.88   39.03 
   1  -1 -15  321.72   38.68 
  -1  -1  15  347.82   62.18 
  -1   1  15  292.57   59.37 
  -1  -1  14   79.19   39.46 
  -1   1  14   64.92   39.80 
   1  -1 -14   76.80   14.91 
  -1   1  13  472.61   65.30 
  -1  -1  13  501.25   65.52 
   1  -1 -13  417.98   46.22 
   1  -1 -13  370.91   45.61 
  -1  -1  12  112.43   37.01 
  -1   1  12  137.95   38.14 
   1   1 -12   78.20   14.46 
  -1  -1  11  211.90   24.41 
  -1   1  11  219.95   41.01 
  -1  -1  11  294.37   43.63 
   1   1 -11  147.76   24.53 
   1  -1 -11  125.35   20.97 
  -1   1  11  202.84   21.76 
  -1  -1  10    3.39   25.61 
  -1  -1  10   38.10   11.76 
  -1   1  10   10.94    8.63 
   1  -1 -10   27.63   14.37 
  -1   1  10   16.40    7.75 
   1   1 -10   16.41    7.58 
  -1  -1  10   14.65    7.67 
   1   1 -10   11.85    7.49 
   1   1 -10   10.44   16.70 
  -1   1  10   13.50    7.40 
  -1  -1  10    6.13    7.22 
  -1   1  10   47.64   28.68 
   1  -1  -9  158.24   23.62 
   1   1  -9  149.97   19.38 
  -1  -1   9  148.45   31.62 
  -1  -1   9  170.69   22.11 
  -1   1   9  150.53   19.35 
  -1  -1   9  179.59   19.72 
  -1   1   9  157.36   34.56 
   1   1  -9  218.18   26.07 
  -1  -1   9  166.22   19.55 
   1   1  -9  154.44   19.32 
  -1   1   9  184.67   20.49 
  -1   1   9  131.43   19.17 
  -1  -1   8  299.34   31.26 
  -1   1   8  282.98   31.80 
   1   1  -8  255.78   30.98 
  -1   1   8  296.84   41.97 
   1  -1  -8  289.24   33.46 
  -1  -1   8  272.93   31.09 
   1   1  -8  348.21   37.04 
  -1   1   8  288.38   31.10 
  -1  -1   8  248.85   41.19 
   1  -1  -8  316.08   41.37 
  -1  -1   8  284.11   33.23 
   1   1  -8  264.80   30.99 
  -1   1   8  276.65   30.96 
  -1   1   7 2083.67  198.13 
   1   1  -7 1781.87  197.51 
  -1  -1   7 2221.98  199.34 
  -1   1   7 1923.55  203.66 
   1  -1  -7 1846.55  197.50 
  -1  -1   7 1886.23  197.47 
  -1  -1   7 1907.53  197.47 
   1  -1  -7 1960.67  198.50 
   1   1  -7 2024.52  199.73 
  -1   1   7 1916.14  197.44 
  -1  -1   7 1896.18  203.83 
   1   1  -7 1832.81  197.52 
  -1   1   7 1839.73  197.39 
   1   1  -7 1971.57  202.88 
   1  -1  -7 2020.60  203.12 
   1  -1  -7 1819.73  197.46 
  -1  -1   6  292.76   32.07 
  -1  -1   6  300.28   39.80 
  -1  -1   6  283.69   32.05 
   1   1  -6  282.16   32.03 
   1  -1  -6  310.10   33.50 
   1   1  -6  341.42   34.83 
  -1   1   6  290.30   31.99 
   1   1  -6  284.99   32.05 
   1  -1  -6  295.12   32.11 
   1  -1  -6  314.59   32.36 
  -1   1   6  242.90   39.27 
  -1   1   6  288.03   31.99 
  -1   1   6  314.75   33.11 
   1  -1  -6  290.78   39.05 
   1   1  -6  260.98   38.86 
  -1  -1   6  340.95   34.60 
   1  -1  -5 2707.14  278.50 
  -1  -1   5 2580.16  274.79 
   1  -1  -5 2716.25  274.88 
   1   1  -5 2959.89  276.48 
  -1   1   5 2653.56  278.94 
   1   1  -5 2792.46  274.98 
  -1  -1   5 2902.94  276.28 
  -1  -1   5 2695.50  279.25 
  -1   1   5 2525.20  274.74 
  -1  -1   5 2490.76  274.77 
   1  -1  -5 3046.24  275.83 
   1   1  -5 2598.69  274.84 
  -1   1   5 2787.36  275.46 
  -1   1   5 2517.16  274.73 
   1  -1  -5 2615.10  274.80 
   1   1  -5 2552.39  278.35 
  -1  -1   4  220.54   22.31 
  -1   1   4  184.62   20.81 
  -1   1   4  191.33   19.89 
  -1   1   4  172.03   19.82 
   1   1  -4  165.50   19.79 
  -1  -1   4  172.64   19.78 
  -1  -1   4  166.08   19.77 
  -1  -1   4  201.92   26.12 
   1  -1  -4  186.00   19.79 
   1  -1  -4  175.38   19.77 
   1  -1  -4  177.93   25.06 
   1   1  -4  211.01   20.13 
  -1   1   4  195.80   25.45 
   1  -1  -4  209.77   21.25 
   1   1  -4  127.68   24.82 
   1  -1  -3  175.66   18.93 
  -1   1   3  193.72   20.25 
  -1   1   3  165.47   18.90 
  -1  -1   3  193.73   24.93 
   1   1  -3  178.21   18.95 
  -1   1   3  168.22   24.38 
   1  -1  -3  192.77   24.14 
  -1  -1   3  160.35   18.88 
   1  -1  -3  165.61   18.92 
  -1  -1   3  181.08   18.91 
  -1  -1   3  198.61   21.38 
   1   1  -3  175.79   24.72 
   1   1  -3  174.11   18.88 
  -1   1   3  178.18   18.97 
   1   1  -2 1093.30  101.79 
   1   1  -2  995.03  100.36 
  -1  -1   2  997.97  103.12 
   1  -1  -2  982.11  100.40 
   1   1  -2  976.18  102.83 
   1  -1  -2  986.92  100.39 
  -1   1   2 1013.51  101.18 
  -1  -1   2 1051.52  101.78 
  -1   1   2 1024.40  102.69 
   1   1  -2  954.06  100.34 
   1  -1  -2  949.39  102.47 
  -1  -1   2  958.44  100.34 
  -1  -1   2  919.93  100.33 
  -1   1   2  932.89  100.17 
   1   1  -1 5950.71  623.04 
  -1   1   1 5912.14  622.97 
   1   1  -1 5955.12  623.04 
   1   1  -1 6848.75  624.22 
  -1   1   1 5945.38  623.98 
   1  -1  -1 6269.01  623.00 
  -1   1  -1 4687.86  462.41 
  -1   1  -1 4625.44  462.48 
  -1  -1  -1 4089.64  461.87 
   1  -1   1 4815.15  462.28 
   1  -1   2   49.19    6.97 
  -1  -1  -2   41.75    6.44 
   1   1   2   53.97    6.19 
  -1   1  -2   48.66    7.38 
   1   1   2   57.73   12.44 
   1  -1   2   50.32   10.91 
   1   1   3 1728.79  171.93 
   1  -1   3 1778.71  172.18 
  -1   1  -3 1545.92  172.24 
   1   1   3 1659.95  171.88 
   1  -1   3 1522.10  173.41 
   1   1   3 1635.19  173.92 
   1   1   4  297.18   30.87 
   1   1   4  257.98   30.99 
   1   1   4  297.84   30.86 
   1  -1   4  273.96   34.13 
   1  -1   4  293.50   31.10 
  -1   1  -4  295.92   31.25 
   1  -1   4  285.68   31.06 
   1   1   4  273.40   34.82 
   1  -1   4  356.73   33.74 
   1   1   5 3871.28  430.47 
  -1   1  -5 3781.44  427.59 
   1  -1   5 4238.61  429.75 
   1  -1   5 4487.11  427.52 
   1  -1   5 4427.55  427.55 
   1   1   5 4144.63  427.31 
   1   1   5 4240.73  427.34 
   1   1   5 3854.00  428.07 
   1  -1   5 3820.58  429.98 
   1   1   6  316.64   35.81 
  -1   1  -6  336.25   41.64 
   1   1   6  256.04   40.59 
   1  -1   6  335.66   36.01 
   1   1   6  378.14   36.76 
   1   1   6  341.06   35.97 
   1  -1   6  328.82   35.98 
   1  -1   6  387.86   39.70 
   1  -1   6  284.01   40.99 
   1   1   7 1211.04  149.32 
   1  -1   7 1176.44  149.12 
   1  -1   7 1348.79  145.13 
   1  -1   7 1487.07  146.77 
  -1   1  -7 1398.17  149.84 
   1   1   7 1454.54  145.09 
   1   1   7 1353.43  144.96 
   1  -1   7 1336.41  145.11 
  -1  -1  -7 1378.93  150.10 
   1   1   7 1599.26  145.53 
   1   1   8   11.57    6.18 
   1   1   8   17.63    5.98 
   1  -1   8   23.93    6.27 
  -1   1  -8   -2.11   18.79 
   1   1   8   18.26    7.18 
   1  -1   8   25.63   10.63 
  -1  -1  -8    6.42   19.81 
   1  -1   8   18.92    6.57 
   1   1   8   24.56   18.97 
   1  -1   8   33.16   19.17 
   1  -1   9  668.52   64.39 
   1   1   9  644.75   62.31 
   1  -1   9  464.05   69.10 
   1  -1   9  600.24   63.10 
   1   1   9  583.53   62.66 
  -1  -1  -9  516.99   62.84 
   1  -1   9  572.77   62.81 
   1   1   9  509.90   69.96 
  -1   1  -9  633.10   71.24 
  -1  -1  -9  593.18   70.83 
   1   1   9  583.18   62.67 
  -1  -1 -10  145.00   29.53 
   1   1  10   98.37   13.98 
   1   1  10  101.92   14.16 
   1  -1  10  115.04   17.05 
   1   1  10   64.01   27.70 
   1  -1  10  107.10   29.72 
   1   1  10  108.56   13.20 
  -1   1 -10   82.44   29.13 
   1  -1  10  105.03   14.46 
   1  -1  10   96.50   13.99 
  -1  -1 -10   79.02   14.36 
   1  -1  11 1135.60  126.36 
  -1   1 -11  938.14  116.87 
  -1  -1 -11 1161.18  125.72 
   1  -1  11 1276.91  117.35 
   1   1  11 1128.15  116.50 
   1   1  11 1014.39  125.43 
  -1  -1 -11 1033.02  116.99 
  -1   1 -11 1103.19  125.27 
   1   1  11 1172.30  116.66 
   1   1  12  131.37   34.51 
  -1  -1 -12  116.20   17.78 
  -1   1 -12  126.14   18.65 
   1  -1  12  133.24   35.37 
  -1   1 -13  333.35   37.51 
  -1  -1 -13  277.62   36.90 
   1  -1  13  277.36   51.29 
  -1  -1 -14   47.21   13.27 
   1  -1  14   -4.33   34.30 
   1   1  14  -17.59   33.10 
  -1   1 -14   23.13   12.10 
   1  -1  15   28.13   37.01 
   1   1  15    4.78   39.37 
  -1  -1 -15    9.88   11.68 
  -1   1 -15    1.72   12.56 
  -1  -2  15  383.60   64.08 
  -1   2  15  473.61   69.55 
   1  -2 -15  360.11   44.27 
  -1  -2  14  162.70   42.20 
   1  -2 -14   79.97   16.26 
  -1   2  14  125.52   41.84 
   1  -2 -13    8.10    9.24 
   1   2 -13    1.14    9.23 
  -1   2  13   27.70   36.26 
   1  -2 -13    8.93    8.80 
  -1  -2  13   -4.54   32.11 
   1  -2 -12  274.78   31.04 
  -1   2  12  273.48   48.91 
   1   2 -12  209.50   31.36 
   1  -2 -12  304.24   31.60 
  -1  -2  12  249.39   49.36 
   1   2 -11  424.75   50.35 
  -1   2  11  532.33   47.08 
  -1   2  11  538.13   47.14 
  -1  -2  11  524.93   62.82 
  -1   2  11  475.74   61.73 
  -1  -2  11  557.83   50.11 
   1   2 -11  532.48   47.42 
   1   2 -11  478.40   47.24 
  -1   2  10 1117.04  117.25 
   1   2 -10 1411.88  124.68 
  -1   2  10 1131.73  117.27 
  -1  -2  10 1116.66  128.01 
  -1  -2  10 1163.34  117.46 
  -1  -2  10 1081.28  117.32 
  -1   2  10 1121.01  127.64 
   1   2 -10 1026.98  117.52 
   1  -2 -10 1044.09  118.66 
  -1  -2  10 1203.45  119.58 
   1   2 -10 1102.36  117.52 
   1   2  -9  939.22   97.21 
  -1   2   9  927.26  106.12 
  -1  -2   9  990.64  106.88 
  -1   2   9  908.30   96.89 
   1   2  -9 1002.74  102.05 
   1  -2  -9  817.11   98.31 
  -1  -2   9  940.72   97.06 
   1   2  -9  854.99   97.05 
  -1  -2   9 1022.68   99.39 
  -1  -2   9  961.97   97.15 
  -1   2   9  908.02   96.92 
  -1  -2   8  231.41   36.04 
   1  -2  -8  227.06   26.99 
  -1   2   8  219.32   25.38 
  -1  -2   8  230.84   25.63 
   1   2  -8  222.64   25.51 
   1   2  -8  292.16   33.46 
  -1   2   8  217.60   25.66 
  -1  -2   8  247.21   28.69 
  -1  -2   8  227.80   25.52 
   1  -2  -8  186.91   33.93 
  -1   2   8  213.49   25.30 
  -1   2   8  249.29   36.45 
   1   2  -8  221.72   25.38 
  -1  -2   7   11.78   17.08 
   1  -2  -7   36.82    8.98 
  -1   2   7   25.26   17.14 
  -1   2   7   40.80    7.77 
   1  -2  -7   42.76   20.51 
  -1   2   7   23.71    6.39 
  -1  -2   7   38.58    6.96 
   1   2  -7   13.59   12.89 
  -1   2   7   42.13    6.85 
  -1  -2   7   48.07   11.94 
   1   2  -7   22.82    6.34 
  -1  -2   7   30.70    6.91 
   1   2  -7   27.26    6.44 
  -1  -2   6 1110.28  115.81 
   1  -2  -6 1035.87  115.94 
  -1  -2   6 1144.08  115.86 
   1   2  -6 1091.42  120.70 
   1  -2  -6 1268.98  116.62 
   1   2  -6 1246.99  118.54 
  -1  -2   6 1363.67  118.31 
  -1   2   6 1094.04  115.76 
  -1   2   6 1106.35  115.76 
  -1  -2   6 1235.45  122.51 
   1   2  -6 1118.04  115.91 
   1  -2  -6 1144.39  121.06 
  -1   2   6 1126.15  116.09 
   1  -2  -6  978.79  115.72 
  -1   2   6 1053.45  121.06 
   1   2  -6 1052.62  115.79 
  -1  -2   5  929.62   91.29 
  -1   2   5  887.46   94.29 
   1  -2  -5  834.08   89.20 
   1  -2  -5  849.22   89.21 
  -1   2   5  859.40   89.18 
   1  -2  -5  970.68   90.00 
  -1  -2   5  863.62   94.37 
   1   2  -5  840.69   89.21 
  -1  -2   5  883.82   89.31 
  -1   2   5  852.64   89.61 
   1   2  -5  762.91   93.33 
   1   2  -5  831.62   89.20 
   1   2  -5  909.29   91.44 
   1  -2  -5  895.70   93.97 
  -1  -2   5  833.81   89.24 
  -1   2   5  810.84   89.12 
  -1  -2   4 2938.48  304.17 
  -1   2   4 2802.87  304.09 
  -1   2   4 3063.55  307.67 
   1  -2  -4 3373.84  304.94 
  -1  -2   4 3048.67  307.85 
   1  -2  -4 2921.80  304.16 
   1  -2  -4 2831.08  304.14 
  -1  -2   4 3269.19  305.91 
   1   2  -4 3056.17  304.29 
  -1   2   4 2870.50  304.11 
  -1  -2   4 2839.68  304.15 
   1  -2  -4 3080.76  307.27 
   1   2  -4 2971.06  307.35 
   1   2  -4 2939.73  304.20 
  -1  -2   3 1952.97  204.49 
   1   2  -3 2009.38  204.51 
  -1   2   3 1894.27  204.25 
   1  -2  -3 2020.54  207.07 
  -1  -2   3 1915.45  207.55 
   1  -2  -3 1924.08  204.51 
   1  -2  -3 1966.54  204.52 
   1   2  -3 2020.28  207.33 
  -1   2   3 2028.61  207.26 
   1   2  -3 2208.32  204.69 
  -1  -2   3 1907.30  204.46 
  -1  -2   3 2262.94  206.26 
   1  -2  -2   19.20    3.43 
  -1   2   2   22.83    3.72 
  -1  -2   2   19.97    3.92 
  -1  -2   2   34.34   14.90 
   1   2  -2   21.37    3.77 
   1   2  -2   44.88   14.90 
   1   2  -2   23.93    3.84 
  -1   2   2   38.97   11.90 
   1   2  -2   25.76    9.97 
   1  -2  -2   32.74   13.37 
  -1  -2   2   20.44    3.97 
  -1  -2   2   43.59   10.51 
   1  -2  -1 1387.76  138.17 
  -1  -2   1 1267.42  137.03 
  -1  -2   1 1419.34  138.53 
  -1  -2   1 1264.90  137.03 
  -1   2   1 1431.65  138.32 
  -1   2   1 1371.73  137.07 
   1   2  -1 1291.35  137.03 
   1  -2  -1 1410.41  137.09 
   1   2  -1 1307.16  137.03 
   1   2  -1 1501.08  138.58 
  -1  -2   0  858.80   92.64 
   1   2   0  917.18   92.68 
   1  -2   1  652.35   72.00 
  -1   2  -1  707.22   72.20 
  -1  -2  -1  665.99   71.82 
   1   2   1  801.55   72.09 
   1  -2   1  673.44   71.97 
   1   2   1  672.18   71.02 
   1  -2   2  926.06  104.02 
  -1   2  -2  974.32  103.83 
   1   2   2  945.74  104.85 
   1   2   2  954.16  102.90 
   1   2   2 1048.94  102.94 
  -1  -2  -2  979.80  104.84 
   1   2   2 1045.52  103.56 
   1  -2   2 1039.97  103.60 
   1   2   3 1259.72  142.73 
  -1   2  -3 1338.32  143.37 
   1   2   3 1526.64  143.03 
   1  -2   3 1607.58  144.62 
   1   2   3 1400.73  142.77 
   1  -2   3 1395.61  143.25 
   1   2   3 1368.08  145.23 
   1  -2   3 1285.05  144.50 
   1   2   4  102.23   12.09 
   1  -2   4  150.52   18.67 
   1  -2   4  111.60   17.89 
   1  -2   4  110.32   12.48 
  -1   2  -4   89.57   12.68 
   1   2   4  113.57   12.09 
   1  -2   4  114.69   12.54 
   1   2   4   97.24   12.01 
   1   2   4  102.61   17.73 
   1  -2   5  533.49   57.03 
  -1   2  -5  527.79   57.28 
   1   2   5  454.11   60.60 
   1  -2   5  473.80   60.42 
   1   2   5  556.23   56.76 
   1  -2   5  606.87   61.18 
   1   2   5  544.88   57.13 
   1  -2   5  555.72   57.05 
   1   2   5  554.99   56.78 
  -1   2  -5  502.27   61.06 
   1  -2   6    1.59   14.98 
   1  -2   6    5.39    4.71 
  -1   2  -6    4.24    4.87 
   1   2   6    0.58    5.03 
   1  -2   6   -0.50    4.99 
   1   2   6   -1.70   15.37 
   1   2   6    9.82    5.00 
   1  -2   6    1.41   13.62 
  -1   2  -6   -1.55   16.37 
   1   2   6    2.10    4.32 
  -1  -2  -7  387.33   53.48 
   1  -2   7  317.59   52.13 
   1  -2   7  484.81   50.32 
   1   2   7  487.55   46.48 
   1  -2   7  406.36   47.29 
  -1   2  -7  460.10   54.12 
   1   2   7  454.07   47.26 
   1  -2   7  420.72   47.32 
   1   2   7  441.77   47.11 
   1   2   7  389.18   53.41 
   1  -2   8 1142.65  112.28 
   1  -2   8 1138.68  110.41 
  -1   2  -8 1135.35  116.46 
   1   2   8 1037.44  109.92 
   1  -2   8  809.06  114.59 
   1  -2   8 1043.54  110.17 
  -1  -2  -8  978.96  110.05 
   1   2   8 1056.83  116.46 
  -1  -2  -8 1086.46  116.24 
   1   2   8 1070.86  109.92 
   1  -2   9 1023.03   94.65 
   1   2   9  822.43  100.66 
   1   2   9  816.40   93.46 
   1   2   9  909.89   93.64 
   1  -2   9 1010.47   96.02 
  -1   2  -9  960.80  101.14 
  -1  -2  -9  797.82   93.78 
   1  -2   9  909.95   93.98 
   1  -2   9  783.74  100.26 
  -1  -2  -9  921.76  101.26 
   1  -2  10  825.04   81.06 
   1   2  10  703.85   80.25 
   1  -2  10  809.75   82.35 
   1  -2  10  818.10   80.84 
  -1  -2 -10  709.96   80.75 
  -1  -2 -10  760.25   89.28 
  -1   2 -10  686.63   88.15 
   1   2  10  772.83   80.42 
   1   2  10  726.50   89.44 
   1  -2  10  647.51   88.01 
   1   2  11  282.02   31.88 
  -1   2 -11  319.22   45.34 
   1  -2  11  347.49   34.91 
  -1  -2 -11  255.55   32.26 
   1   2  11  260.55   45.11 
   1  -2  11  183.92   43.88 
  -1  -2 -11  288.81   45.85 
   1   2  11  272.81   31.83 
   1   2  12  -40.40   28.99 
  -1  -2 -12   -2.29    8.65 
   1  -2  12   28.61   31.12 
  -1   2 -13  178.47   23.65 
  -1  -2 -13  158.54   22.88 
   1   2  13  150.26   40.97 
   1  -2  13  189.16   41.83 
  -1  -2 -14  336.31   38.14 
   1  -2  14  304.71   53.02 
   1   2  14  369.41   56.66 
  -1   2 -14  282.09   38.57 
  -1  -2 -15  343.16   40.42 
   1  -2  15  237.20   56.84 
  -1   2 -15  336.25   41.09 
   1   2  15  313.93   59.48 
  -1   3  15  -27.41   40.47 
  -1  -3  15  -26.54   39.19 
   1  -3 -15   28.26   11.02 
   1  -3 -14  272.67   34.34 
  -1  -3  14  260.53   54.35 
   1  -3 -14  296.50   34.63 
  -1   3  14  374.87   58.69 
  -1   3  13   55.69   37.56 
   1  -3 -13   73.32   13.68 
   1  -3 -13   87.65   13.54 
  -1  -3  13  126.97   38.57 
   1   3 -13   51.73   13.94 
   1   3 -12  665.88   70.85 
   1   3 -12  494.15   71.21 
  -1   3  12  671.44   85.16 
  -1  -3  12  739.12   85.97 
   1  -3 -12  677.19   70.53 
   1  -3 -12  733.32   71.01 
  -1  -3  11  335.84   35.30 
  -1  -3  11  253.22   46.97 
  -1   3  11  257.94   30.52 
   1  -3 -11  271.91   30.67 
   1   3 -11  260.04   30.91 
  -1   3  11  293.57   48.91 
  -1   3  11  239.45   30.32 
   1   3 -11  253.87   30.74 
   1  -3 -11  264.57   30.61 
   1   3 -11  306.52   36.86 
  -1  -3  10   40.94   27.37 
  -1   3  10   -6.83   27.77 
  -1   3  10   10.25    8.19 
  -1  -3  10   40.69   14.84 
   1   3 -10   15.28    7.64 
  -1  -3  10    6.33    7.79 
   1   3 -10   14.95    6.99 
   1  -3 -10   19.51    7.32 
  -1   3  10   18.94    7.97 
  -1  -3  10   17.51    7.81 
   1   3 -10   12.82   19.08 
   1   3 -10   17.31   25.66 
   1  -3  -9  -12.02    9.10 
  -1  -3   9  -24.47   25.07 
  -1   3   9   -0.65    6.33 
  -1   3   9    4.54    6.41 
  -1  -3   9    9.24    6.69 
   1  -3  -9   -5.18   22.99 
  -1  -3   9   -4.95    6.63 
   1   3  -9    6.20    6.33 
  -1  -3   9   -2.68   13.16 
  -1   3   9    9.08   24.46 
   1   3  -9   -0.75    5.84 
   1   3  -9   10.43   15.81 
  -1   3   8 1157.97  126.79 
  -1   3   8 1176.27  134.23 
  -1  -3   8 1230.17  127.06 
   1   3  -8 1173.12  127.06 
  -1   3   8 1186.02  126.83 
   1   3  -8 1655.11  134.81 
  -1  -3   8 1130.19  134.35 
   1  -3  -8 1310.61  133.93 
   1   3  -8 1120.09  126.95 
  -1  -3   8 1292.92  127.14 
  -1  -3   8 1434.12  130.02 
   1  -3  -8 1198.57  127.21 
   1   3  -7  669.61   70.96 
  -1  -3   7  696.18   70.96 
  -1   3   7  623.80   70.65 
   1  -3  -7  696.59   71.12 
  -1  -3   7  653.21   78.24 
   1  -3  -7  687.54   77.31 
  -1   3   7  654.31   77.68 
  -1  -3   7  658.71   70.88 
  -1   3   7  646.80   70.67 
  -1  -3   7  790.66   74.04 
   1   3  -7  755.30   75.57 
   1   3  -7  663.65   70.89 
  -1  -3   6 3312.94  341.71 
  -1  -3   6 3339.44  341.72 
   1   3  -6 3137.93  345.94 
  -1  -3   6 3268.82  346.77 
  -1   3   6 3044.92  341.48 
   1  -3  -6 3724.66  342.05 
  -1  -3   6 3844.44  344.18 
  -1   3   6 3196.69  341.54 
   1   3  -6 3263.86  341.68 
  -1   3   6 3207.19  346.52 
   1   3  -6 3668.03  344.64 
   1   3  -6 3172.59  341.68 
   1  -3  -6 3376.20  346.10 
  -1   3   5 2203.66  239.20 
   1   3  -5 2399.84  243.59 
  -1  -3   5 2246.89  239.34 
   1   3  -5 2243.51  239.30 
  -1  -3   5 2254.88  239.33 
  -1  -3   5 2749.31  241.82 
  -1  -3   5 2338.03  243.95 
  -1   3   5 2325.00  243.71 
   1   3  -5 2561.08  241.92 
  -1   3   5 2251.60  239.21 
   1   3  -5 2267.11  239.34 
   1  -3  -5 2627.83  239.86 
   1  -3  -5 2265.98  243.03 
  -1  -3   4  285.69   32.09 
   1  -3  -4  325.01   32.90 
   1  -3  -4  283.04   32.04 
   1   3  -4  314.32   32.14 
   1   3  -4  310.65   37.22 
  -1  -3   4  316.63   32.17 
   1  -3  -4  328.50   37.05 
  -1   3   4  298.45   31.78 
  -1  -3   4  345.07   34.99 
  -1   3   4  306.37   37.30 
   1  -3  -4  281.23   32.02 
  -1  -3   4  247.74   37.60 
   1   3  -4  311.61   32.11 
  -1  -3   3   32.25    9.94 
  -1  -3   3   11.63    3.48 
   1  -3  -3   15.35    3.28 
  -1   3   3   10.36    2.88 
  -1   3   3    2.15   13.25 
   1  -3  -3   15.54   12.59 
   1   3  -3    5.59   13.05 
   1   3  -3    6.81    3.06 
  -1  -3   3    2.38   12.80 
   1   3  -3   10.87    2.96 
  -1  -3   3   11.66    3.55 
   1  -3  -3   13.16    3.29 
  -1  -3   2  951.72  102.63 
  -1   3   2  962.21  102.56 
   1   3  -2 1089.66  102.78 
   1  -3  -2 1032.16  105.03 
   1  -3  -2 1003.06  102.61 
  -1  -3   2  924.15  102.62 
   1   3  -2  979.88  105.73 
   1   3  -2 1102.08  104.82 
  -1  -3   2 1115.42  104.98 
   1   3  -2 1001.75  102.67 
  -1   3   2  992.50  105.22 
   1  -3  -1  243.50   28.60 
   1   3  -1  279.77   29.17 
  -1  -3   1  295.16   29.55 
   1  -3  -1  255.85   26.54 
   1   3  -1  253.62   26.39 
  -1   3   1  242.63   29.17 
  -1   3   1  243.62   26.55 
   1   3  -1  251.18   26.38 
   1   3   0 2124.40  212.73 
   1  -3   0 2053.00  211.55 
  -1   3   0 2022.47  211.57 
  -1  -3   0 2070.38  212.66 
  -1   3  -1 1083.07  112.28 
   1   3   1 1260.00  112.18 
   1  -3   1  945.67  111.87 
   1  -3   1 1008.84  112.02 
  -1   3  -1 1118.21  112.41 
   1   3   2   19.51   11.78 
   1   3   2   24.91    6.33 
  -1   3  -2   23.65    5.94 
   1  -3   2   19.83    9.89 
   1  -3   2   12.64    5.16 
   1   3   2   11.72    2.31 
   1  -3   2    7.16    7.37 
  -1   3  -2   12.50    6.04 
   1   3   2    7.98    2.18 
   1   3   3   65.18   15.75 
   1  -3   3  102.10   11.51 
   1   3   3   94.65   10.35 
  -1   3  -3   97.67   11.61 
   1   3   3   97.40   11.23 
   1  -3   3  107.90   14.72 
   1  -3   3   85.88   15.15 
   1   3   3   86.40   10.28 
   1  -3   4 1740.15  189.64 
   1   3   4 1938.84  187.28 
   1   3   4 1678.05  190.10 
   1  -3   4 1772.02  187.64 
  -1   3  -4 1687.23  187.82 
   1   3   4 1749.03  187.12 
   1  -3   5  588.06   70.24 
   1  -3   5  660.46   71.61 
   1   3   5  613.85   71.44 
  -1   3  -5  630.87   70.79 
   1  -3   5  613.14   67.02 
  -1   3  -5  651.96   67.39 
   1  -3   5  623.24   67.02 
   1   3   5  704.28   66.77 
   1   3   5  611.91   66.53 
   1  -3   6 2210.96  203.77 
  -1  -3  -6 1697.24  198.59 
  -1   3  -6 1904.78  202.55 
   1   3   6 1887.21  198.53 
   1   3   6 1853.18  203.18 
   1  -3   6 2022.62  199.00 
   1   3   6 2003.97  198.64 
   1  -3   6 2100.57  199.10 
  -1   3  -6 1831.77  199.21 
   1  -3   6 1860.00  202.57 
   1  -3   7  253.29   29.23 
   1   3   7  242.68   36.21 
  -1   3  -7  223.69   35.72 
   1   3   7  282.55   28.90 
  -1   3  -7  249.78   29.51 
  -1  -3  -7  243.57   28.95 
   1  -3   7  292.06   33.54 
   1  -3   7  287.43   29.46 
   1   3   7  266.77   28.82 
  -1  -3  -7  273.63   37.43 
   1  -3   7  256.06   36.20 
   1   3   8  454.41   48.23 
  -1  -3  -8  418.61   48.43 
  -1  -3  -8  499.73   56.68 
   1  -3   8  501.61   48.97 
  -1   3  -8  396.48   49.05 
   1   3   8  437.01   55.98 
   1   3   8  425.62   48.16 
  -1   3  -8  465.95   56.00 
   1  -3   8  505.05   52.18 
   1  -3   8  489.81   48.96 
   1  -3   8  455.67   55.89 
   1   3   9   22.33    7.13 
   1  -3   9   22.91   21.53 
   1   3   9   26.59   22.09 
   1  -3   9   46.02   14.54 
  -1   3  -9   35.68   22.11 
   1  -3   9   38.25    8.45 
   1   3   9   18.69    6.95 
  -1  -3  -9   53.82   24.44 
  -1  -3  -9   31.56    7.74 
   1  -3   9   30.91    7.83 
   1  -3  10  238.63   41.88 
   1  -3  10  300.41   33.64 
  -1  -3 -10  230.30   29.67 
   1   3  10  244.03   41.09 
   1   3  10  238.74   29.22 
   1   3  10  248.78   29.23 
   1  -3  10  294.30   30.11 
  -1   3 -10  283.92   42.12 
  -1  -3 -10  244.48   40.89 
   1  -3  10  270.51   30.27 
  -1   3 -11  477.37   65.50 
  -1  -3 -11  496.67   66.34 
   1  -3  11  508.61   67.33 
   1  -3  11  652.08   59.29 
   1   3  11  473.02   67.76 
   1   3  11  506.76   55.43 
   1   3  11  503.98   55.33 
  -1  -3 -11  477.26   55.86 
   1   3  12  512.45   73.69 
   1  -3  12  616.52   74.87 
  -1  -3 -12  573.86   62.61 
   1  -3  13   54.72   32.96 
   1   3  13   65.60   35.57 
  -1  -3 -13   43.07   12.28 
  -1   3 -14  141.66   23.29 
   1  -3  14  136.37   40.79 
  -1  -3 -14  162.21   22.42 
   1   3  14  121.40   39.89 
   1   3  15   -9.78   37.44 
  -1  -3 -15   15.92   11.74 
   1  -3  15   41.52   36.23 
  -1   3 -15  -16.18   14.46 
   1  -4 -15   53.33   14.20 
  -1   4  15   55.24   43.12 
  -1  -4  15   84.73   42.60 
   1  -4 -14  479.62   52.59 
  -1  -4  14  466.98   71.53 
  -1   4  14  459.19   72.82 
   1   4 -14  428.64   52.92 
   1  -4 -14  491.79   53.04 
   1   4 -13    8.98   11.04 
   1  -4 -13   -5.69    8.86 
  -1   4  13  -18.72   34.12 
   1  -4 -13    2.21    9.06 
  -1  -4  13  -31.75   37.52 
   1   4 -13   -7.61   10.41 
   1  -4 -12  222.60   27.06 
   1  -4 -12  225.81   26.78 
   1   4 -12  237.63   27.62 
  -1   4  12  191.03   45.50 
  -1  -4  12  224.46   45.02 
   1   4 -12  184.67   28.84 
   1  -4 -11   29.08    8.81 
  -1   4  11   30.58   31.61 
  -1  -4  11   60.57   33.35 
  -1  -4  11   53.24   17.07 
  -1   4  11   49.09    9.66 
   1   4 -11   56.91   19.01 
   1  -4 -11   37.99    9.64 
  -1   4  11   36.88    9.51 
   1   4 -11   49.54   10.17 
  -1   4  10 1476.52  169.28 
   1   4 -10 1484.57  159.82 
  -1  -4  10 1528.49  169.87 
   1   4 -10 1400.21  159.73 
  -1   4  10 1493.72  159.37 
   1  -4 -10 1480.43  159.58 
  -1  -4  10 1565.86  159.78 
  -1  -4  10 1740.48  163.12 
   1  -4 -10 1447.00  159.59 
  -1  -4  10 1593.25  159.86 
   1   4 -10 1601.32  168.01 
   1   4 -10 2178.00  169.86 
  -1   4  10 1539.46  159.41 
   1  -4  -9   74.57   16.10 
   1  -4  -9  179.74   29.94 
   1   4  -9  121.13   16.31 
  -1   4   9  155.44   31.23 
  -1  -4   9  117.10   31.05 
   1   4  -9  189.47   25.91 
  -1  -4   9  126.57   21.77 
   1   4  -9  137.85   16.55 
   1  -4  -9  130.48   16.43 
  -1  -4   9  156.70   16.89 
  -1   4   9  109.93   16.06 
   1  -4  -9  125.42   16.37 
  -1  -4   9  150.86   16.99 
  -1   4   9  151.60   16.68 
  -1   4   8  333.61   45.72 
   1  -4  -8  338.79   36.63 
   1   4  -8  299.74   36.78 
   1   4  -8  310.01   36.78 
  -1  -4   8  365.62   41.03 
   1  -4  -8  354.18   45.83 
  -1  -4   8  363.33   37.02 
   1   4  -8  501.85   47.56 
  -1  -4   8  282.68   45.56 
  -1  -4   8  350.87   36.91 
  -1   4   8  310.49   36.46 
  -1   4   8  351.79   36.64 
  -1   4   7   10.46    5.17 
  -1   4   7    5.96    4.69 
  -1  -4   7   -4.84   19.46 
   1   4  -7   -1.20    4.11 
   1  -4  -7    3.80    5.89 
  -1  -4   7   -4.51    5.26 
   1   4  -7    1.97   14.41 
   1  -4  -7   30.86   19.43 
  -1  -4   7   -3.89   12.45 
   1   4  -7   -2.91    4.11 
  -1  -4   7   -1.13    5.27 
  -1   4   7   26.02   18.21 
   1   4  -6  857.82   90.55 
   1  -4  -6  942.64   86.69 
  -1  -4   6  867.87   89.47 
  -1  -4   6  815.82   92.77 
  -1   4   6  820.66   86.27 
  -1   4   6  763.71   86.18 
  -1   4   6  816.56   92.10 
  -1  -4   6  853.43   86.51 
   1   4  -6  817.95   86.48 
  -1  -4   6  854.28   86.51 
   1  -4  -6  762.28   91.37 
   1   4  -6  757.71   86.32 
   1   4  -5  153.50   16.58 
  -1  -4   5  148.24   16.63 
  -1  -4   5  135.81   26.02 
   1   4  -5  126.74   16.31 
   1   4  -5  153.04   26.05 
   1  -4  -5  163.20   25.18 
  -1  -4   5  142.41   16.63 
  -1  -4   5  184.50   21.73 
  -1   4   5  157.65   25.12 
  -1   4   5  130.01   15.97 
   1   4  -5  180.57   22.98 
   1  -4  -5  165.60   17.46 
   1   4  -4 2463.14  251.68 
   1   4  -4 2286.40  247.86 
  -1   4   4 2411.14  251.65 
  -1  -4   4 2778.53  250.63 
   1  -4  -4 2452.68  251.15 
  -1   4   4 2380.82  247.56 
  -1  -4   4 2397.35  247.89 
  -1  -4   4 2381.95  247.88 
  -1  -4   4 2332.74  251.79 
   1  -4  -4 2634.50  248.41 
   1   4  -4 2297.20  247.89 
  -1   4   3  250.04   27.13 
   1   4  -3  264.54   32.94 
  -1  -4   3  299.05   31.10 
   1   4  -3  247.41   27.33 
  -1   4   3  277.49   32.16 
   1   4  -3  260.47   27.37 
   1  -4  -3  276.58   31.52 
   1   4  -2  519.49   53.70 
   1  -4  -2  518.56   53.69 
   1  -4  -2  513.16   56.55 
  -1   4   2  554.88   57.00 
  -1  -4   2  560.96   56.70 
   1   4  -2  496.06   53.68 
   1   4  -2  558.25   56.72 
  -1   4   2  511.24   53.67 
   1   4  -1    9.10    2.39 
   1   4  -1   13.48   11.80 
   1   4  -1    5.44    2.25 
   1  -4  -1   11.64   10.51 
   1  -4  -1   11.35    3.17 
  -1   4   1    6.18    3.49 
  -1  -4   1   15.35   11.43 
   1   4   0  218.83   26.00 
  -1   4   0  202.79   23.25 
  -1  -4   0  215.47   26.03 
   1  -4   0  230.15   24.85 
   1  -4   0  218.91   23.20 
   1  -4   0  234.00   24.86 
   1  -4   1   69.60   11.15 
   1  -4   1   59.74    9.93 
  -1   4  -1   45.88    9.64 
  -1   4  -1   63.98    9.91 
   1   4   1   57.36   11.42 
   1  -4   1   46.41    9.70 
   1  -4   1   69.42    8.55 
   1   4   2 3690.36  366.09 
  -1   4  -2 3557.17  366.47 
   1  -4   2 3202.19  365.96 
   1   4   2 3468.91  364.98 
   1   4   2 3553.41  364.97 
   1  -4   2 4507.84  367.97 
   1   4   2 3611.55  367.29 
  -1   4  -2 3743.71  366.57 
   1   4   3    4.45    2.35 
   1   4   3   10.98    2.34 
   1  -4   3    2.99    4.26 
   1  -4   3    5.01   10.69 
  -1  -4  -3   -5.72   12.16 
   1  -4   3  -14.31   10.42 
   1   4   3    3.17    4.39 
   1   4   3    6.16   11.16 
  -1   4  -3    5.88    4.85 
   1   4   4  872.10   87.55 
  -1   4  -4  852.44   90.83 
   1  -4   4  915.04   88.38 
   1   4   4  914.41   87.58 
  -1   4  -4  778.16   88.53 
   1   4   4  837.61   91.38 
  -1  -4  -4  747.66   87.52 
   1  -4   4  795.53   90.55 
  -1  -4  -4  811.61   87.60 
   1   4   5   26.95    4.72 
   1  -4   5   36.13    6.27 
   1   4   5   28.02    4.78 
   1  -4   5   18.08   16.98 
  -1   4  -5   30.61    6.41 
  -1  -4  -5   30.09    5.07 
  -1  -4  -5   29.65    5.14 
   1  -4   5   23.89    6.39 
  -1   4  -5   26.75   15.58 
   1   4   5   35.89   16.40 
   1  -4   5   32.13   15.24 
  -1  -4  -6   18.97    4.76 
  -1   4  -6   14.57    5.94 
   1  -4   6   12.71    5.66 
   1  -4   6   35.85   15.81 
   1   4   6   19.42    4.68 
  -1   4  -6   17.04   16.53 
   1  -4   6   -1.93   16.76 
   1   4   6   33.30   16.39 
  -1  -4  -6   21.72    4.93 
   1  -4   6   20.97    5.74 
   1   4   6   12.93    4.51 
   1  -4   7   45.01    8.06 
   1   4   7   53.10    7.29 
   1  -4   7   45.97   15.28 
   1  -4   7   53.97   18.81 
   1   4   7   47.02   19.57 
  -1  -4  -7   34.15    7.05 
   1   4   7   49.78    7.24 
  -1   4  -7   25.59    7.62 
  -1  -4  -7   50.81    7.51 
   1  -4   7   40.26    7.85 
  -1   4  -8  557.41   62.51 
  -1  -4  -8  626.70   69.66 
   1  -4   8  605.49   62.21 
  -1   4  -8  639.39   68.87 
   1  -4   8  575.37   68.38 
  -1  -4  -8  557.68   61.74 
   1   4   8  447.32   67.76 
   1   4   8  581.62   61.48 
   1  -4   8  662.92   66.24 
   1   4   8  581.25   61.50 
   1  -4   8  587.33   62.11 
   1   4   9  173.08   19.24 
  -1  -4  -9  165.89   32.40 
   1  -4   9  155.60   29.91 
   1  -4   9  175.01   25.85 
  -1  -4  -9  146.58   19.29 
   1   4   9  153.74   19.02 
  -1   4  -9  211.80   32.55 
   1  -4   9  159.35   19.76 
   1  -4   9  180.75   20.08 
   1   4   9  106.91   31.05 
  -1   4  -9  145.66   20.22 
   1   4  10 1109.71  140.92 
   1  -4  10 1357.71  133.26 
   1   4  10 1204.95  132.36 
  -1  -4 -10 1156.34  132.76 
   1   4  10 1239.14  132.40 
   1  -4  10 1398.56  136.17 
  -1   4 -10 1317.24  140.69 
   1  -4  10 1490.26  134.02 
   1  -4  10 1159.07  140.14 
  -1  -4 -10 1214.52  139.84 
  -1   4 -11  143.65   31.74 
   1   4  11   73.88   12.78 
  -1  -4 -11   84.98   13.24 
   1  -4  11   89.98   19.68 
   1  -4  11   44.88   28.21 
   1   4  11   76.58   12.54 
   1   4  11   87.79   30.40 
  -1  -4 -12   37.45   10.66 
   1   4  12   37.48   31.37 
   1  -4  12   31.90   28.90 
   1   4  13   -4.14   32.12 
  -1  -4 -13   24.81   10.71 
   1  -4  13   35.03   33.68 
   1  -4  14  322.04   59.39 
  -1  -4 -14  411.00   45.75 
   1   4  14  372.21   63.13 
  -1   4 -15   27.46   14.56 
   1  -4  15   18.34   36.47 
  -1  -4 -15   24.92   11.67 
   1   4  15   39.53   37.54 
   1   5 -15   -9.62   12.84 
  -1  -5  15    5.28   37.79 
   1  -5 -15    5.58   10.56 
  -1   5  14  405.78   65.34 
   1  -5 -14  418.32   43.68 
  -1  -5  14  372.67   62.83 
   1  -5 -14  360.11   42.73 
   1   5 -14  339.40   44.21 
   1   5 -14  366.44   44.02 
   1  -5 -13    9.04    9.82 
   1   5 -13    2.59    8.68 
  -1   5  13  -32.93   33.30 
   1  -5 -13    8.75    8.53 
  -1  -5  13  -36.28   35.10 
   1   5 -13   16.73   11.57 
   1  -5 -12  743.31   81.78 
   1  -5 -12  838.85   82.03 
   1   5 -12  700.03   82.02 
   1   5 -12  760.53   84.93 
  -1  -5  12  762.62   95.79 
  -1   5  12  794.20   96.75 
  -1  -5  11  -26.65   31.06 
   1  -5 -11    5.42    7.30 
  -1  -5  11   16.01   15.80 
  -1   5  11   23.12   29.05 
   1  -5 -11   -1.76    7.31 
   1   5 -11    5.18    7.73 
  -1   5  11   -2.38    7.66 
   1   5 -11   10.28   16.44 
  -1   5  11    2.39    8.18 
  -1   5  10  359.66   38.02 
  -1   5  10  349.03   52.93 
   1   5 -10  363.73   49.69 
  -1  -5  10  336.88   38.13 
   1   5 -10  453.02   51.39 
  -1   5  10  310.33   37.84 
  -1  -5  10  324.52   52.14 
   1  -5 -10  323.02   38.03 
   1   5 -10  333.34   38.45 
  -1  -5  10  368.87   38.43 
   1  -5 -10  342.18   50.13 
   1  -5 -10  321.34   38.00 
  -1  -5  10  420.75   43.93 
  -1  -5   9    0.74    6.49 
  -1   5   9    9.55    6.59 
  -1  -5   9   17.75   14.98 
   1  -5  -9   34.04   22.88 
   1   5  -9   10.59   22.85 
  -1  -5   9   31.10   25.61 
  -1  -5   9    8.16    6.65 
   1   5  -9   -5.01   16.39 
   1  -5  -9   -2.15    5.98 
  -1   5   9    1.28    6.36 
   1   5  -9    7.84    6.05 
   1   5  -9    0.82    5.85 
  -1   5   9    9.26   23.89 
   1  -5  -9   -0.71    5.98 
  -1  -5   8  789.78   95.64 
   1  -5  -8  906.59   87.97 
  -1   5   8  834.29   87.38 
   1   5  -8  773.39   87.61 
  -1  -5   8  865.06   87.78 
  -1  -5   8  850.14   87.72 
  -1   5   8  697.10   94.71 
  -1   5   8  814.97   87.34 
   1  -5  -8  805.54   87.53 
   1  -5  -8  804.74   94.21 
  -1  -5   8 1002.47   92.04 
   1  -5  -8  782.41   86.78 
   1   5  -8 1014.90   95.96 
   1   5  -8  859.90   87.88 
   1  -5  -7   20.76   20.03 
  -1  -5   7   14.46   13.15 
  -1  -5   7    9.91    5.34 
   1   5  -7   25.78   17.30 
  -1   5   7   -2.43   18.26 
  -1  -5   7    1.16    5.15 
   1   5  -7    9.00    4.33 
  -1  -5   7    9.85   17.87 
   1  -5  -7    9.86    6.02 
   1   5  -7    8.66    4.43 
  -1  -5   6 2082.04  191.59 
  -1   5   6 1692.85  187.50 
  -1  -5   6 1796.51  193.74 
  -1   5   6 1876.45  193.70 
   1   5  -6 1724.11  188.07 
   1  -5  -6 1808.03  192.79 
  -1  -5   6 1808.68  188.11 
   1   5  -6 2176.38  193.42 
   1   5  -6 1729.92  188.12 
  -1  -5   6 1816.65  188.15 
   1  -5  -6 2022.49  188.18 
   1   5  -5  104.89   12.99 
   1  -5  -5  107.34   22.53 
  -1  -5   5  102.82   19.47 
   1  -5  -5  125.02   13.98 
   1   5  -5  115.98   13.07 
  -1   5   5  103.22   12.54 
  -1   5   5   91.79   21.87 
   1   5  -4  141.42   16.21 
  -1  -5   4  151.37   21.16 
  -1   5   4  166.37   23.73 
  -1   5   4  135.50   15.82 
   1   5  -4  183.14   25.54 
   1   5  -4  150.67   16.31 
   1  -5  -4  155.09   22.71 
   1  -5  -3    3.27    2.58 
  -1   5   3    2.80    2.62 
   1   5  -3    6.83    2.58 
   1   5  -3  -10.35   13.20 
  -1   5   3    6.00   12.90 
  -1  -5   3   -1.03   10.58 
   1  -5  -3  -12.48   11.59 
   1   5  -3   -6.66   11.81 
   1   5  -3    8.03    2.72 
   1  -5  -2 2371.09  247.24 
   1  -5  -2 2454.91  245.19 
   1   5  -2 2640.83  248.02 
   1   5  -2 2427.08  245.19 
  -1  -5   2 2685.28  248.00 
   1   5  -2 2316.75  245.19 
  -1   5   2 2269.14  245.12 
  -1   5   2 2192.42  247.48 
   1   5  -1    4.42    2.08 
   1  -5  -1    5.16    3.19 
   1   5  -1   10.27   10.31 
  -1   5   1    2.46    3.33 
  -1  -5   1   -6.50   12.06 
   1   5  -1    3.34    2.11 
   1  -5   0 5277.98  524.26 
   1  -5   0 6435.17  525.09 
   1  -5   0 4982.91  522.94 
  -1  -5   0 5148.06  524.57 
   1  -5   0 4893.30  524.08 
   1   5   0 5296.69  524.72 
  -1   5   0 4749.46  522.99 
  -1   5  -1   93.33   12.60 
   1   5   1   83.16    9.01 
   1   5   1   82.25   14.77 
   1  -5   1   72.95   12.09 
   1  -5   1   75.87   12.13 
  -1   5  -1   76.35   12.43 
   1  -5   1   92.75   10.94 
   1  -5   2  526.77   45.44 
   1   5   2  369.79   40.66 
  -1   5  -2  426.78   43.01 
   1  -5   2  372.89   42.00 
   1   5   2  405.45   40.68 
   1   5   2  428.75   42.72 
  -1   5  -2  400.35   42.85 
  -1   5  -3  146.44   17.05 
   1   5   3  142.90   14.99 
   1   5   3  135.24   16.47 
  -1   5  -3  157.48   20.71 
   1  -5   3  135.72   16.28 
   1   5   3  123.91   20.00 
  -1  -5  -3  138.79   15.03 
   1   5   3  136.93   14.97 
  -1  -5  -4 1059.62  114.85 
   1   5   4 1080.83  114.76 
  -1   5  -4 1200.32  118.41 
  -1   5  -4 1148.06  116.15 
   1   5   4 1237.45  115.37 
  -1  -5  -4 1032.63  114.78 
   1  -5   4 1105.62  115.63 
   1   5   4 1146.72  118.95 
   1   5   4 1118.11  114.77 
   1   5   5   18.07   16.39 
  -1   5  -5   15.81    8.47 
   1  -5   5   22.06   15.39 
  -1  -5  -5   18.61    4.06 
   1  -5   5   22.83    5.90 
   1  -5   5   27.60   16.69 
  -1   5  -5   50.06   15.34 
   1   5   5   18.25    4.23 
   1  -5   5   17.40    5.59 
  -1  -5  -5   15.48    4.09 
   1   5   5   14.07    4.06 
  -1   5  -5   15.47    5.82 
  -1   5  -6 1027.02  112.01 
   1  -5   6  994.18  111.90 
   1   5   6 1051.52  107.33 
   1   5   6  999.78  112.94 
  -1  -5  -6  972.99  107.46 
   1  -5   6 1196.75  114.78 
   1   5   6  972.46  107.24 
  -1  -5  -6 1043.00  107.47 
   1  -5   6 1091.17  108.09 
  -1   5  -6 1012.94  108.48 
   1  -5   6 1126.63  108.18 
   1  -5   7   40.90   16.49 
   1  -5   7   16.18   15.64 
  -1  -5  -7   25.29    5.68 
   1  -5   7   27.17    6.54 
   1  -5   7   32.18    6.74 
   1   5   7   21.94    5.67 
  -1   5  -7   16.52   16.65 
  -1  -5  -7   32.92    5.78 
   1   5   7   33.33   18.99 
   1   5   7   26.00    5.63 
  -1   5  -7   25.69    6.99 
   1  -5   8  241.54   26.99 
  -1  -5  -8  245.75   26.32 
   1  -5   8  253.02   32.71 
  -1   5  -8  233.29   35.03 
  -1  -5  -8  206.99   26.19 
   1   5   8  243.95   36.93 
  -1   5  -8  228.33   27.44 
   1  -5   8  239.50   26.94 
   1   5   8  249.55   26.09 
   1  -5   8  222.66   34.61 
  -1  -5  -8  244.24   37.15 
   1   5   8  225.64   26.04 
   1   5   9   26.03    6.51 
   1  -5   9   11.94    6.93 
   1  -5   9    7.68   21.60 
   1  -5   9   24.12   16.85 
  -1   5  -9    8.15    7.64 
   1   5   9   11.30    6.17 
   1  -5   9   13.70    7.17 
   1   5   9    2.82   23.61 
  -1  -5  -9   20.76    6.59 
  -1   5  -9   33.31   21.98 
  -1  -5  -9   20.02   22.36 
   1   5  10  308.15   34.85 
   1   5  10  328.07   34.96 
  -1  -5 -10  303.03   35.47 
   1   5  10  228.94   47.67 
  -1   5 -10  311.42   45.86 
  -1  -5 -10  312.93   46.95 
   1  -5  10  363.00   41.65 
   1  -5  10  348.88   36.34 
   1  -5  10  276.33   46.43 
  -1   5 -10  284.18   36.60 
   1  -5  10  324.28   35.79 
  -1   5 -11    5.05    9.97 
   1  -5  11   -1.71   16.19 
  -1   5 -11  -17.63   27.75 
   1   5  11   -5.32    7.40 
  -1  -5 -11    3.79    7.74 
   1   5  11    7.56    7.38 
   1   5  11  -20.69   27.49 
   1  -5  11   16.02   26.49 
   1   5  12  665.56   80.14 
   1  -5  12  587.28   77.86 
  -1  -5 -12  615.10   67.25 
   1   5  13   37.73   32.31 
  -1  -5 -13   15.88   10.16 
   1  -5  13    7.75   27.30 
   1  -5  14  105.52   38.86 
  -1  -5 -14  159.73   22.46 
   1   5  14  206.10   45.17 
   1   5  15   -5.00   37.31 
  -1  -5 -15   -1.54   10.95 
   1  -5  15   18.23   34.90 
   1   6 -15   72.34   16.66 
   1  -6 -15   72.12   15.24 
  -1   6  15   67.56   42.17 
   1   6 -14  316.30   37.98 
   1   6 -14  262.50   38.54 
  -1  -6  14  366.75   58.80 
  -1   6  14  300.53   58.82 
   1  -6 -14  338.29   37.53 
   1  -6 -14  318.71   37.20 
   1   6 -13   29.31   11.29 
  -1   6  13  -14.19   36.06 
   1  -6 -13    8.70    8.76 
   1  -6 -13    6.73    9.61 
  -1  -6  13  -27.20   34.74 
   1   6 -13   21.97   13.34 
   1   6 -12  218.31   28.87 
   1  -6 -12  251.44   28.36 
  -1  -6  12  146.10   43.76 
   1  -6 -12  241.74   28.19 
   1   6 -12  221.35   32.42 
  -1  -6  11   17.36   19.14 
   1  -6 -11    7.04    7.14 
   1   6 -11    6.39    8.50 
  -1  -6  11   22.92   29.86 
  -1   6  11  -31.11   32.17 
   1  -6 -11    0.90    7.35 
   1   6 -11   13.83   18.61 
  -1   6  10 1704.26  191.71 
   1  -6 -10 1711.12  181.93 
   1   6 -10 2556.04  195.15 
  -1  -6  10 1785.28  182.22 
  -1  -6  10 1570.87  190.39 
  -1  -6  10 1965.75  186.47 
   1  -6 -10 1848.88  182.09 
   1   6 -10 1762.18  190.10 
   1   6 -10 1617.55  182.25 
  -1  -6  10 1708.71  182.09 
  -1   6  10 1670.40  181.14 
   1  -6 -10 1731.89  189.76 
  -1  -6   9   52.48    9.69 
   1   6  -9   58.79   24.35 
   1  -6  -9   45.06    9.10 
   1   6  -9   72.67   22.33 
  -1   6   9   48.35    8.20 
  -1  -6   9   40.83   24.83 
  -1  -6   9   31.78   18.44 
   1   6  -9   52.77    9.30 
   1  -6  -9   84.11   25.01 
  -1   6   9   60.00   28.70 
   1  -6  -9   59.59    9.26 
  -1  -6   9   37.17    9.18 
  -1   6   8  637.45   67.96 
   1  -6  -8  685.11   68.69 
  -1  -6   8  783.93   74.04 
  -1  -6   8  664.80   77.99 
   1   6  -8  786.12   77.52 
  -1  -6   8  685.85   68.94 
   1   6  -8  636.80   68.83 
   1  -6  -8  798.91   77.63 
  -1   6   8  534.81   76.31 
   1  -6  -8  546.13   67.35 
  -1  -6   8  707.55   69.03 
   1  -6  -8  735.61   69.11 
  -1  -6   7    4.76   13.73 
   1   6  -7   15.47    5.14 
   1   6  -7   12.85    4.75 
   1  -6  -7   -2.10   17.67 
   1  -6  -7    5.54    5.32 
   1  -6  -7   14.41    5.52 
   1  -6  -7   11.50    5.23 
  -1  -6   7   12.51   19.78 
  -1   6   7   14.96   18.42 
   1   6  -7   31.89   18.72 
  -1   6   7    5.51    4.12 
   1  -6  -6 1056.67  104.10 
   1   6  -6  969.75  104.04 
   1  -6  -6 1023.37  109.35 
  -1   6   6  921.02  103.45 
   1   6  -6 1274.37  111.28 
   1   6  -6  990.85  104.14 
  -1  -6   6 1146.62  108.29 
  -1   6   6  961.18  110.20 
   1  -6  -5   22.09   17.92 
   1   6  -5    6.06    3.61 
  -1   6   5    3.63    3.57 
  -1  -6   5    4.11   13.89 
   1   6  -5    0.90    3.53 
  -1   6   5   20.60   18.86 
  -1   6   4 1565.50  152.89 
   1   6  -4 1423.19  152.71 
   1  -6  -4 1507.56  151.99 
  -1   6   4 1423.76  147.92 
   1   6  -4 1423.28  148.35 
  -1  -6   4 1647.65  152.01 
   1   6  -4 1353.84  148.25 
  -1   6   3  -15.32   15.62 
   1   6  -3    2.16    2.62 
   1   6  -3  -16.77   10.82 
  -1  -6   3    3.49   12.37 
  -1   6   3    3.67    2.89 
   1  -6  -3    4.35   12.19 
   1   6  -3    5.36    2.89 
   1  -6  -3    1.51    2.86 
   1   6  -2  288.88   28.90 
  -1  -6   2  268.55   32.82 
  -1   6   2  254.72   28.78 
   1  -6  -2  281.41   32.58 
   1   6  -2  292.67   33.32 
   1  -6  -2  273.74   28.86 
  -1   6   1   64.62    7.46 
  -1  -6   1   53.01   14.24 
   1   6  -1   40.61   13.35 
   1  -6  -1   58.83    7.20 
   1   6  -1   57.06    6.87 
  -1   6   0  723.69   76.36 
   1   6   0  764.33   75.83 
   1  -6   0  943.58   79.18 
   1  -6   0  774.06   76.30 
  -1  -6   0  775.51   78.76 
   1   6   0  670.13   75.71 
   1   6   0  812.61   79.13 
  -1   6  -1    3.99    7.27 
   1  -6   1    5.27    8.97 
   1  -6   1    4.93    4.92 
   1  -6   1    1.28    6.66 
   1   6   1    5.92    1.69 
   1   6   1   13.51    8.49 
  -1   6  -1    0.77    6.10 
   1   6   2  844.91   84.68 
  -1  -6  -2  810.79   82.39 
   1   6   2  776.45   82.49 
   1  -6   2  669.45   83.67 
  -1   6  -2  758.41   84.48 
  -1   6  -2  909.70   85.73 
  -1  -6  -2  805.42   82.38 
  -1  -6  -3  344.84   35.30 
   1  -6   3  329.90   36.53 
  -1   6  -3  357.27   37.30 
   1   6   3  321.34   35.24 
   1   6   3  337.03   35.26 
  -1  -6  -3  346.48   35.31 
   1   6   3  352.37   37.30 
  -1   6  -3  332.98   39.24 
   1   6   3  304.51   39.94 
  -1  -6  -3  332.62   36.73 
   1   6   4  461.48   41.95 
   1  -6   4  364.99   40.60 
   1   6   4  366.31   39.45 
  -1  -6  -4  403.03   45.11 
   1   6   4  366.50   39.46 
   1  -6   4  515.75   49.76 
  -1   6  -4  375.52   44.31 
  -1   6  -4  357.61   41.05 
  -1  -6  -4  386.52   39.53 
  -1  -6  -4  375.41   39.54 
   1   6   4  332.67   44.67 
   1  -6   5  141.05   16.50 
  -1   6  -5  151.02   19.32 
  -1   6  -5  129.02   22.83 
   1   6   5  157.87   24.68 
   1   6   5  140.56   15.15 
   1   6   5  136.69   15.10 
  -1   6  -5  125.12   16.73 
   1  -6   5  159.19   28.37 
  -1  -6  -5  135.82   15.18 
  -1  -6  -5  124.79   15.07 
   1  -6   6   25.73   19.42 
   1  -6   6   28.80   15.75 
   1   6   6   10.06   16.95 
  -1   6  -6    8.03   16.15 
  -1  -6  -6   14.70    4.40 
   1   6   6   13.85    4.34 
   1   6   6   14.64    4.23 
  -1   6  -6   40.90   10.06 
  -1   6  -6   14.33    6.00 
  -1  -6  -6   16.78    4.36 
   1  -6   6   14.77    5.56 
   1  -6   6   18.50    5.72 
  -1   6  -7   56.13   10.01 
   1  -6   7   75.25   20.04 
  -1  -6  -7   50.27    8.33 
  -1   6  -7   64.73   19.59 
   1   6   7   56.99    8.29 
   1  -6   7   68.50   19.10 
   1   6   7   41.61   20.34 
   1   6   7   53.41    8.30 
  -1   6  -7   68.38   12.72 
   1  -6   7   58.96    9.19 
   1  -6   7   69.91    9.67 
  -1  -6  -7   57.06    8.25 
   1  -6   8  671.06   69.73 
  -1  -6  -8  622.45   69.08 
  -1  -6  -8  672.85   69.10 
   1  -6   8  728.48   69.86 
   1   6   8  613.06   68.78 
   1  -6   8  580.04   75.54 
   1   6   8  651.68   68.86 
   1  -6   8  702.81   74.96 
   1   6   8  610.78   76.82 
  -1   6  -8  628.67   75.65 
  -1   6  -8  675.25   70.53 
  -1  -6  -9   68.54   26.22 
  -1   6  -9   31.25    9.77 
   1   6   9   45.83    8.06 
   1  -6   9   49.91   19.34 
   1  -6   9   55.06    9.72 
  -1  -6  -9   42.11    8.11 
   1  -6   9   28.34   23.00 
  -1   6  -9   47.74   24.06 
   1  -6   9   37.00    9.11 
   1   6   9   35.59    7.60 
   1   6   9   55.23   24.42 
   1   6  10 1331.47  134.93 
   1   6  10 1097.12  143.09 
  -1   6 -10 1154.32  136.29 
   1  -6  10 1121.18  142.44 
   1  -6  10 1383.29  135.88 
  -1  -6 -10 1327.36  143.37 
   1  -6  10 1482.19  136.26 
  -1   6 -10 1263.38  142.31 
  -1  -6 -10 1209.51  135.18 
   1   6  10 1262.22  134.83 
   1  -6  10 1430.10  140.38 
   1   6  11   12.72    7.32 
   1   6  11    2.23    6.92 
  -1   6 -11   32.37   26.13 
   1   6  11   10.62   28.77 
   1  -6  11    3.21   26.79 
  -1  -6 -11   -6.50    7.45 
  -1   6 -11    7.89    9.82 
   1  -6  11    5.73   18.60 
   1   6  12   42.55   31.90 
  -1  -6 -12   38.17   10.88 
   1  -6  12   74.28   30.39 
  -1   6 -12   52.11   13.43 
   1   6  13   12.73   31.10 
  -1  -6 -13    2.41    9.55 
   1  -6  13  -34.80   29.61 
   1   6  14  409.12   61.59 
  -1  -6 -14  350.11   41.81 
   1  -6  14  318.87   56.70 
  -1  -6 -15   22.86   13.07 
   1   6  15  -20.18   41.04 
   1  -6  15   49.71   36.60 
   1  -7 -15   30.33   12.10 
   1   7 -15   23.55   13.35 
  -1   7  15   39.78   42.95 
   1  -7 -15   38.42   11.62 
  -1   7  14  464.96   68.29 
   1  -7 -14  375.23   43.70 
   1   7 -14  379.91   45.28 
   1   7 -14  363.38   46.03 
   1  -7 -14  395.70   44.16 
   1  -7 -13  155.13   21.26 
   1   7 -13  164.36   22.40 
   1   7 -13  133.40   24.45 
   1  -7 -13  159.12   21.27 
   1  -7 -12  498.21   54.54 
   1   7 -12  569.73   60.00 
  -1   7  12  533.99   71.54 
   1   7 -12  482.13   55.31 
   1  -7 -12  469.41   54.22 
   1  -7 -11   74.53   12.29 
   1  -7 -11   66.09   11.41 
   1   7 -11   63.66   12.74 
  -1  -7  11   66.70   21.92 
   1   7 -11   87.62   22.67 
  -1   7  11   70.90   36.60 
  -1  -7  10   98.54   15.21 
  -1   7  10  135.96   33.64 
   1  -7 -10  122.55   31.82 
   1  -7 -10   86.79   14.13 
   1   7 -10   71.57   28.62 
   1  -7 -10  113.76   14.33 
  -1  -7  10  126.12   24.53 
  -1   7  10   93.41   13.21 
  -1  -7  10  100.77   14.96 
   1   7 -10   98.56   14.70 
   1  -7  -9   -7.18    6.68 
   1  -7  -9    2.26    6.36 
  -1   7   9   -3.52    5.05 
   1  -7  -9    7.95   23.62 
  -1   7   9   25.93   24.69 
   1   7  -9   35.42   23.03 
   1   7  -9    7.79    6.86 
  -1  -7   9    5.78   17.16 
   1   7  -9   12.28   20.64 
   1   7  -8 1004.41  117.32 
  -1   7   8 1063.83  118.76 
   1   7  -8 1274.49  119.14 
  -1  -7   8 1271.43  116.09 
  -1   7   8 1011.53  109.58 
   1   7  -8  972.96  110.47 
   1  -7  -8 1036.19  110.19 
   1  -7  -8 1105.38  110.41 
   1  -7  -8 1092.54  117.44 
   1  -7  -7  389.88   46.83 
   1  -7  -7  347.30   38.73 
   1   7  -7  531.80   51.75 
  -1   7   7  353.71   38.32 
  -1  -7   7  405.88   44.75 
  -1   7   7  411.54   49.46 
   1  -7  -7  390.64   38.74 
   1   7  -7  325.19   38.99 
   1  -7  -7  334.48   38.67 
  -1  -7   6 1544.12  133.93 
   1  -7  -6 1210.78  128.54 
   1  -7  -6 1231.94  128.60 
   1  -7  -6 1242.61  133.84 
   1  -7  -6 1200.42  128.70 
  -1   7   6 1348.96  135.59 
   1   7  -6 1202.32  128.87 
   1   7  -6 1712.40  138.66 
   1  -7  -6 1320.06  128.84 
  -1   7   6 1146.99  128.12 
   1  -7  -5   45.22   18.00 
  -1   7   5   31.19   19.99 
   1  -7  -5   36.82    6.05 
  -1  -7   5   31.79   16.02 
   1   7  -5   32.59    6.20 
  -1   7   5   31.45    5.58 
   1  -7  -5   32.08    6.00 
   1   7  -4   13.64    4.21 
   1  -7  -4   10.94   15.30 
  -1   7   4    5.81    3.82 
  -1   7   4   11.50   16.02 
  -1  -7   4    5.66   14.99 
   1   7  -3    1.01    3.20 
   1  -7  -3   -7.91   12.53 
  -1   7   3   -1.47    2.96 
  -1  -7   3   -1.31   12.30 
   1   7  -3  -10.49   11.36 
   1  -7  -3    1.48    6.48 
  -1   7   2 2705.63  291.17 
   1   7  -2 2903.34  294.90 
   1   7  -2 2914.28  291.34 
  -1  -7   2 3055.18  294.72 
   1   7  -1  641.42   66.41 
  -1   7   1  628.23   62.59 
  -1  -7   1  610.72   62.34 
  -1  -7   1  545.53   62.21 
   1   7  -1  638.57   62.47 
  -1  -7   1  674.99   66.38 
  -1  -7   1  594.38   62.24 
   1   7   0 3493.00  350.43 
  -1  -7   0 3229.05  349.98 
   1   7   0 3843.62  353.51 
   1   7   0 3372.88  350.16 
   1  -7   0 4691.33  354.48 
   1   7   0 3493.57  350.43 
  -1   7   0 3527.52  350.80 
   1  -7   1 1145.74   91.87 
  -1   7  -1  840.02   88.16 
  -1   7  -1  911.45   88.40 
  -1  -7  -1  803.10   85.54 
   1   7   1  830.52   85.59 
   1   7   1  891.00   88.96 
  -1  -7  -2  -11.65    8.89 
   1   7   2    2.60    1.87 
  -1  -7  -2    4.52    1.35 
   1  -7   2    2.07   15.55 
  -1   7  -2    6.00    6.53 
  -1   7  -2    0.84    6.01 
  -1   7  -2   -3.15    7.21 
  -1  -7  -2    0.84    1.35 
   1   7   2   -2.75    9.04 
  -1  -7  -3    9.14    2.30 
  -1  -7  -3   13.39    2.46 
   1  -7   3   42.71   20.34 
   1  -7   3   13.36    5.99 
   1   7   3    2.62   12.11 
  -1   7  -3    4.25   12.98 
   1   7   3    2.89    9.62 
  -1   7  -3   18.92    7.07 
  -1   7  -3   15.81    9.37 
  -1   7  -3    4.76    6.60 
  -1  -7  -3    9.75    7.26 
   1   7   3   11.02    2.59 
   1   7   4 1126.15  117.69 
   1   7   4 1090.48  122.32 
  -1  -7  -4 1252.37  118.77 
  -1   7  -4 1212.02  119.63 
  -1  -7  -4 1110.35  117.73 
   1   7   4 1308.66  120.06 
   1   7   4 1107.85  117.68 
  -1  -7  -4 1128.07  117.73 
   1  -7   4 1054.70  118.75 
  -1   7  -4 1127.27  121.59 
   1  -7   4 1459.79  126.81 
  -1  -7  -5  263.65   26.76 
   1   7   5  273.69   26.69 
   1  -7   5  389.31   43.08 
  -1  -7  -5  268.32   26.74 
  -1   7  -5  274.56   33.50 
   1  -7   5  264.14   27.95 
  -1  -7  -5  325.34   35.18 
   1   7   5  232.19   33.87 
  -1   7  -5  275.00   28.72 
   1   7   5  156.51   26.42 
   1   7   5  287.17   26.76 
   1  -7   6 2003.45  174.79 
   1  -7   6 1644.43  166.19 
  -1  -7  -6 1507.00  165.26 
  -1   7  -6 1547.83  169.77 
  -1  -7  -6 1712.41  165.36 
   1  -7   6 1675.06  166.18 
   1   7   6 1523.84  165.12 
  -1   7  -6 1595.49  166.73 
   1   7   6 1397.83  170.43 
  -1   7  -6 1756.31  168.83 
   1   7   6 1555.68  165.14 
  -1   7  -7  202.63   23.23 
   1   7   7  202.43   21.26 
   1  -7   7  182.28   22.19 
  -1  -7  -7  190.82   21.29 
   1   7   7  184.10   21.14 
   1   7   7  177.49   31.40 
  -1  -7  -7  187.02   21.18 
  -1   7  -7  190.56   29.60 
   1  -7   7  199.08   30.86 
   1  -7   7  172.69   21.96 
  -1   7  -7  199.87   25.04 
   1  -7   8  139.98   26.61 
  -1   7  -8  145.43   27.22 
   1  -7   8  133.78   17.14 
   1  -7   8  124.73   17.03 
   1   7   8  186.56   32.07 
   1  -7   8  159.55   26.65 
  -1  -7  -8  141.62   16.34 
  -1  -7  -8  126.75   16.24 
  -1   7  -8  111.05   17.63 
   1   7   8  139.32   16.10 
   1   7   8  147.15   16.20 
  -1  -7  -9    2.56   24.10 
  -1   7  -9   11.25    8.53 
   1   7   9    8.60    5.85 
   1   7   9    3.00   25.28 
  -1  -7  -9   -7.56    6.37 
   1  -7   9   -5.19   21.55 
   1   7   9    6.85    5.62 
   1  -7   9    2.53    6.88 
   1  -7   9    1.69    7.00 
  -1  -7  -9    1.33    5.34 
  -1   7  -9   21.72   23.33 
   1  -7   9   12.69   19.91 
  -1   7 -10  147.19   34.35 
  -1  -7 -10  254.23   37.70 
   1   7  10  176.05   21.50 
  -1  -7 -10  180.66   22.03 
   1  -7  10  215.11   31.21 
   1  -7  10  156.61   35.76 
  -1   7 -10  151.05   23.70 
   1   7  10  199.28   21.70 
   1   7  10  189.01   37.73 
   1  -7  11  163.85   41.83 
  -1   7 -11  265.99   43.85 
   1   7  11  302.39   31.34 
   1   7  11  300.69   31.20 
  -1   7 -11  245.69   32.91 
   1   7  11  269.57   47.78 
   1  -7  11  381.94   41.19 
  -1  -7 -11  234.79   31.42 
   1   7  12  427.99   61.70 
  -1  -7 -12  434.40   46.63 
   1  -7  12  366.94   58.32 
  -1   7 -12  398.39   47.84 
   1   7  13   30.17   33.60 
  -1   7 -13   37.79   14.08 
   1  -7  13   34.64   31.53 
  -1  -7 -13   42.74   11.27 
  -1  -7 -14  131.20   21.71 
   1  -7  14  158.40   40.29 
   1   7  15  117.60   41.53 
  -1  -7 -15   -3.01   12.67 
   1  -8 -15  318.15   35.76 
   1   8 -15  256.33   35.77 
  -1   8  15  355.22   62.86 
   1  -8 -15  275.94   34.84 
   1   8 -14  187.24   26.60 
   1  -8 -14  188.25   25.98 
  -1   8  14  242.59   52.66 
   1  -8 -14  206.00   25.63 
   1   8 -14  203.66   28.98 
   1  -8 -13   32.34    9.85 
   1   8 -13   22.46   10.71 
   1   8 -13   27.92   15.47 
   1  -8 -13   47.73   10.44 
   1  -8 -12  261.66   31.48 
   1  -8 -12  251.86   31.24 
   1   8 -12  280.17   32.64 
  -1   8  12  263.98   50.39 
   1   8 -12  300.94   37.32 
   1  -8 -11  393.78   47.55 
   1   8 -11  426.77   48.40 
  -1   8  11  437.52   63.49 
   1  -8 -11  407.51   47.45 
   1   8 -11  551.58   57.98 
  -1   8  10 1092.51  131.90 
   1  -8 -10 1138.05  121.34 
   1   8 -10 1174.56  130.37 
   1   8 -10 1176.50  122.07 
  -1   8  10 1150.09  120.55 
   1  -8 -10 1040.76  121.08 
  -1  -8  10 1303.43  127.52 
   1   8  -9  850.85  109.39 
   1   8  -9  938.35  102.01 
   1  -8  -9  933.45  101.35 
   1   8  -9 1357.58  115.25 
   1  -8  -9  939.15  109.05 
  -1  -8   9 1156.13  108.35 
  -1   8   9 1026.38  112.82 
  -1   8   9  903.79  100.65 
   1  -8  -9 1030.22  101.81 
   1   8  -8  194.44   34.66 
   1  -8  -8  205.28   21.25 
  -1  -8   8  204.64   30.57 
  -1   8   8  193.63   34.94 
  -1   8   8  184.84   21.76 
   1   8  -8  211.25   33.59 
   1  -8  -8  177.97   32.79 
   1  -8  -8  208.72   22.71 
   1   8  -8  173.39   22.75 
   1  -8  -8  186.44   22.43 
  -1  -8   7    9.36   17.05 
   1   8  -7    2.90   17.90 
  -1   8   7   11.93    4.49 
   1  -8  -7   23.63   20.33 
   1  -8  -7   13.32    5.23 
   1  -8  -7   21.39    6.64 
   1  -8  -7   12.73    5.18 
   1   8  -7   13.27    5.61 
  -1   8   7   15.96   21.65 
   1  -8  -6  856.95   84.60 
  -1   8   6  775.23   83.39 
  -1  -8   6  879.52   89.32 
   1   8  -6 1121.42   95.65 
   1  -8  -6  803.68   89.56 
   1   8  -6  765.65   84.14 
  -1   8   6  872.67   91.42 
   1  -8  -6  799.21   83.76 
   1  -8  -6  759.37   83.67 
   1  -8  -5  570.41   56.59 
   1  -8  -5  535.28   56.52 
  -1   8   5  518.08   56.15 
   1  -8  -5  538.16   62.05 
  -1  -8   5  528.45   61.82 
   1  -8  -5  519.78   57.57 
  -1   8   5  538.77   63.65 
   1   8  -5  536.66   56.79 
  -1  -8   4 1952.96  178.31 
   1  -8  -4 1672.59  173.29 
   1  -8  -4 1799.13  177.23 
   1   8  -4 1640.93  173.46 
   1  -8  -4 1614.22  173.25 
   1  -8  -4 1990.15  175.14 
  -1   8   4 1606.36  172.99 
  -1   8   4 1552.20  177.89 
   1   8  -3 1061.69  109.44 
  -1  -8   3  997.37  109.23 
   1  -8  -3 1308.62  111.94 
  -1   8   3 1002.59  109.06 
  -1  -8   3 1124.94  113.85 
  -1  -8   3 1029.96  109.27 
   1   8  -3 1232.20  115.29 
   1  -8  -3 1169.59  112.92 
  -1  -8   2   86.59   18.33 
   1   8  -2  123.21   12.20 
  -1  -8   2   99.55   11.85 
   1   8  -2   85.51   18.37 
  -1  -8   2   98.50   11.90 
  -1   8   2  108.73   12.11 
   1   8  -1  541.94   56.02 
  -1  -8   1  530.15   59.85 
  -1  -8   1  533.02   55.71 
  -1   8   1  521.34   56.05 
  -1  -8   1  501.67   55.66 
   1   8  -1  571.58   60.74 
  -1  -8   1  588.19   55.83 
   1   8   0  640.05   69.09 
  -1  -8   0  672.55   68.46 
   1   8   0  770.35   73.28 
   1   8   0  621.64   68.68 
  -1   8   0  654.30   69.33 
   1   8   0  675.23   69.16 
  -1   8  -1  130.51   17.12 
  -1  -8  -1  112.45   12.23 
  -1   8  -1  131.16   16.10 
   1   8   1  103.91   18.35 
   1  -8   1  155.71   22.79 
  -1   8  -1  110.28   16.03 
   1   8   1  114.94   12.35 
  -1  -8  -2  334.59   33.82 
  -1  -8  -2  303.77   33.80 
   1   8   2  331.77   34.05 
  -1   8  -2  311.85   36.97 
   1   8   2  463.07   40.33 
  -1  -8  -2  365.70   37.57 
  -1   8  -2  327.12   36.96 
  -1   8  -2  364.21   38.00 
   1   8   3  991.41  110.67 
  -1  -8  -3 1092.04  112.74 
  -1   8  -3 1079.28  114.26 
  -1   8  -3 1061.22  112.95 
   1   8   3 1008.30  115.15 
  -1  -8  -3 1001.82  110.57 
  -1  -8  -3 1187.89  110.71 
  -1   8  -3 1119.23  113.15 
   1   8   3 1389.01  115.77 
   1   8   4  432.00   47.07 
   1   8   4  528.11   54.19 
  -1  -8  -4  426.55   47.03 
  -1  -8  -4  436.87   47.04 
   1  -8   4  630.35   59.92 
  -1   8  -4  441.63   52.49 
  -1  -8  -4  522.70   48.93 
   1   8   4  604.49   51.61 
  -1   8  -4  467.98   49.40 
  -1   8  -5  131.10   16.76 
  -1   8  -5  153.21   22.89 
   1   8   5  137.99   14.57 
   1   8   5   82.85   14.96 
  -1  -8  -5  135.50   14.55 
   1  -8   5  125.33   16.31 
   1   8   5  193.95   25.22 
  -1  -8  -5  141.06   14.68 
   1   8   5  131.77   14.53 
  -1   8  -6   27.64    8.01 
   1   8   6   35.31   19.46 
  -1  -8  -6   29.67    5.47 
   1  -8   6   31.48    7.21 
   1   8   6   31.61    5.43 
  -1   8  -6   20.53   10.27 
  -1   8  -6   52.55   18.12 
   1   8   6   25.35    5.30 
   1  -8   6   32.69   21.41 
   1  -8   6   29.81    7.29 
  -1  -8  -6   35.31    5.40 
   1  -8   7  246.61   25.24 
  -1  -8  -7  207.05   23.78 
  -1   8  -7  185.75   31.96 
  -1   8  -7  250.39   28.73 
   1   8   7  219.24   23.76 
   1  -8   7  192.77   32.46 
  -1   8  -7  206.18   25.98 
   1   8   7  137.13   32.67 
   1   8   7  223.12   23.73 
   1  -8   7  249.01   25.10 
  -1  -8  -7  189.37   23.58 
  -1   8  -8  351.48   47.96 
   1  -8   8  368.04   40.81 
  -1   8  -8  393.74   44.41 
   1   8   8  359.61   39.73 
   1   8   8  364.25   39.71 
   1   8   8  350.41   50.77 
  -1  -8  -8  378.05   40.01 
   1  -8   8  356.89   48.30 
   1  -8   8  397.01   41.13 
  -1  -8  -8  384.01   39.93 
  -1   8  -8  327.60   41.64 
   1   8   9 1306.01  134.18 
   1   8   9 1254.44  134.11 
   1  -8   9 1399.25  135.46 
  -1  -8  -9 1248.94  134.40 
  -1   8  -9 1299.90  141.72 
  -1   8  -9 1173.12  136.04 
   1  -8   9 1382.03  135.38 
   1   8   9 1266.51  143.67 
  -1  -8  -9 1230.86  134.41 
   1  -8   9 1460.53  141.42 
   1  -8  10  753.13   72.86 
  -1   8 -10  603.12   65.66 
  -1   8 -10  574.04   72.50 
  -1  -8 -10  548.49   73.68 
   1   8  10  594.79   63.47 
   1   8  10  627.56   63.58 
   1   8  10  601.09   75.85 
  -1  -8 -10  538.29   63.70 
  -1   8 -11  141.20   21.30 
   1   8  11  153.17   18.66 
  -1  -8 -11  125.71   18.79 
   1   8  11  175.87   36.65 
   1   8  11  147.21   18.61 
  -1   8 -11  130.47   34.56 
   1  -8  11  200.87   31.48 
  -1   8 -12   60.39   14.14 
   1   8  12   73.25   34.79 
  -1  -8 -12   44.23   10.47 
   1   8  13   65.91   36.58 
  -1  -8 -13   90.01   14.38 
  -1   8 -13   64.38   16.05 
   1   8  14  305.43   61.09 
  -1   8 -14  400.25   47.75 
  -1  -8 -14  403.94   45.58 
  -1  -8 -15  358.70   42.01 
   1   8  15  305.71   59.47 
   1  -9 -15  203.12   28.28 
  -1   9  15  230.87   53.67 
   1   9 -15  216.88   30.55 
   1  -9 -15  229.89   28.11 
  -1   9  14   31.98   42.82 
   1  -9 -14   46.79   12.52 
   1   9 -14   66.24   18.33 
   1   9 -14   64.21   15.89 
   1  -9 -14   47.72   11.85 
   1   9 -13  571.63   73.23 
  -1   9  13  667.88   87.08 
   1   9 -13  629.96   70.67 
   1  -9 -13  624.28   69.32 
   1  -9 -13  691.09   69.78 
   1  -9 -12  162.52   22.05 
  -1   9  12  187.66   43.90 
   1  -9 -12  181.76   22.34 
   1   9 -12  150.94   27.83 
   1   9 -12  188.47   23.77 
   1   9 -11  175.72   24.47 
  -1  -9  11  219.74   33.38 
   1   9 -11  281.36   34.88 
   1  -9 -11  183.34   23.43 
   1  -9 -11  185.67   23.60 
  -1   9  11  213.40   42.76 
   1   9 -10   42.45   26.81 
   1  -9 -10    3.23    6.90 
   1  -9 -10    1.65    6.54 
  -1  -9  10   14.06   22.29 
  -1   9  10  -11.28   28.18 
   1   9 -10    3.17    7.92 
   1   9 -10    6.16   25.23 
   1  -9  -9  151.71   17.87 
   1  -9  -9  123.91   31.08 
   1  -9  -9  149.24   18.44 
  -1   9   9  142.30   17.07 
   1   9  -9  126.14   18.43 
  -1   9   9   57.82   30.32 
   1   9  -9  178.29   34.50 
   1   9  -9  132.14   32.08 
  -1  -9   9  197.95   29.41 
   1  -9  -8  382.56   42.95 
   1   9  -8  475.32   55.21 
   1   9  -8  352.86   43.43 
   1  -9  -8  419.82   43.13 
   1  -9  -8  410.64   42.11 
   1  -9  -8  452.54   52.80 
  -1  -9   8  498.46   51.68 
   1   9  -8  337.10   52.64 
  -1   9   8  383.61   42.36 
  -1   9   8  334.44   54.05 
   1  -9  -7 1548.64  160.15 
  -1   9   7 1529.74  167.92 
   1   9  -7 1536.51  167.20 
  -1  -9   7 1784.55  166.34 
  -1   9   7 1462.78  159.65 
   1  -9  -7 1414.57  165.58 
   1  -9  -7 1549.97  160.14 
   1  -9  -7 1593.78  160.16 
   1   9  -7 1504.24  160.65 
   1   9  -7 1848.99  169.84 
   1  -9  -6  768.11   80.35 
  -1   9   6  659.45   73.62 
  -1  -9   6  749.35   80.04 
   1   9  -6  686.32   74.49 
  -1  -9   6  745.81   74.72 
  -1  -9   6  695.54   74.40 
   1  -9  -6  882.16   76.85 
   1  -9  -6  665.49   73.95 
   1  -9  -6  698.58   74.04 
  -1   9   6  670.04   81.57 
   1   9  -6  892.61   85.68 
  -1  -9   5 1305.05  127.65 
  -1  -9   5 1180.13  122.05 
  -1  -9   5 1243.20  122.18 
   1  -9  -5 1262.45  126.86 
   1   9  -5 1139.82  122.15 
   1  -9  -5 1122.67  121.74 
   1  -9  -5 1160.44  121.80 
   1  -9  -5 1383.15  124.26 
  -1   9   5 1095.17  121.43 
  -1   9   5 1185.14  127.88 
  -1   9   4    0.61    3.69 
   1   9  -4    0.49    4.14 
  -1  -9   4   12.07   16.17 
  -1  -9   4    0.85    4.15 
   1   9  -4   -2.55   20.22 
   1  -9  -4    6.42    9.05 
   1  -9  -4   -2.93   15.90 
  -1  -9   4    1.69    4.72 
  -1  -9   3  153.66   26.06 
   1   9  -3  164.62   18.73 
  -1   9   3  159.86   18.32 
   1  -9  -3  175.48   22.82 
   1   9  -3  165.80   27.32 
  -1  -9   3  172.58   18.55 
  -1  -9   3  169.59   18.55 
  -1   9   2 1033.22  108.39 
  -1  -9   2  997.89  108.32 
   1   9  -2 1081.16  108.72 
  -1  -9   2 1102.36  113.25 
  -1  -9   2 1050.91  108.33 
   1   9  -2 1245.80  115.10 
   1   9  -1 4591.40  407.52 
  -1  -9   1 3804.36  401.53 
  -1  -9   1 3754.63  401.55 
  -1  -9   1 3925.06  405.48 
   1   9  -1 3895.58  402.03 
  -1   9   1 3724.37  401.87 
  -1  -9   1 4228.56  401.61 
   1   9   0   81.44   11.29 
  -1   9   0   84.50   11.47 
   1   9   0   82.68   10.50 
   1   9   0  121.66   19.63 
   1   9   0   88.60   11.36 
  -1  -9   0  101.71   10.04 
   1   9   1 4417.21  375.37 
   1   9   1 3520.60  369.57 
  -1   9  -1 3691.87  372.37 
  -1   9  -1 3946.59  373.11 
  -1   9  -1 3993.95  372.61 
  -1  -9  -1 3437.78  369.48 
  -1  -9  -2   86.25    9.88 
  -1  -9  -2   90.88    9.88 
  -1   9  -2   87.42   14.87 
  -1   9  -2   98.98   14.31 
   1   9   2  100.80   10.25 
  -1   9  -2  112.81   15.47 
   1   9   2  134.15   20.44 
  -1  -9  -2  105.90   15.91 
  -1  -9  -3  328.55   33.40 
  -1   9  -3  298.50   32.63 
  -1  -9  -3  284.60   29.26 
   1   9   3  282.99   29.42 
   1   9   3  316.78   34.80 
  -1   9  -3  255.01   33.34 
  -1   9  -3  285.16   32.64 
   1   9   3  264.61   35.93 
  -1  -9  -3  261.05   29.22 
  -1  -9  -4  351.91   35.10 
   1   9   4  296.43   39.30 
  -1   9  -4  296.05   38.66 
  -1   9  -4  322.96   35.50 
   1   9   4  433.51   38.99 
  -1  -9  -4  316.52   32.39 
   1   9   4  275.30   32.33 
  -1   9  -4  320.58   35.26 
  -1  -9  -4  302.05   32.32 
   1  -9   4  409.17   46.51 
   1   9   5 1894.30  279.14 
  -1  -9  -5 2867.67  278.77 
  -1   9  -5 2821.69  280.97 
  -1  -9  -5 3030.18  279.76 
  -1  -9  -5 2851.78  278.75 
  -1   9  -5 2702.50  283.32 
   1   9   5 2665.60  284.32 
   1   9   5 2693.45  278.68 
   1   9   6  514.71   57.01 
  -1   9  -6  568.59   53.26 
  -1   9  -6  480.90   49.97 
  -1  -9  -6  412.12   47.73 
  -1   9  -6  448.95   54.75 
   1  -9   6  617.82   60.74 
  -1  -9  -6  443.17   47.74 
   1  -9   7 1052.90  123.58 
  -1  -9  -7 1144.54  116.17 
   1   9   7 1110.88  116.00 
  -1   9  -7 1162.37  122.54 
  -1  -9  -7 1105.87  116.17 
  -1   9  -7 1186.67  120.36 
   1   9   7 1069.08  115.95 
  -1   9  -7 1101.59  118.12 
   1  -9   7 1157.68  117.17 
   1   9   7 1145.07  124.27 
   1  -9   7 1118.84  117.20 
  -1  -9  -8    6.74    5.07 
  -1  -9  -8    6.54    4.76 
   1  -9   8    4.13    6.81 
   1  -9   8    8.87    7.35 
   1   9   8    6.68    5.39 
   1   9   8   -2.91   23.83 
  -1   9  -8    6.83    7.69 
   1  -9   8    5.03   21.28 
   1   9   8    3.83    5.06 
  -1   9  -8   11.12   21.15 
  -1   9  -8   32.58   11.93 
   1  -9   9  139.29   18.14 
   1  -9   9  132.77   29.67 
   1   9   9  163.87   34.17 
   1  -9   9  113.28   17.62 
  -1  -9  -9  127.11   16.49 
   1   9   9  157.98   16.68 
  -1   9  -9  179.46   31.77 
  -1  -9  -9  140.54   16.92 
   1   9   9  132.90   16.44 
  -1   9  -9  102.70   19.03 
   1   9  10   66.94   29.70 
  -1   9 -10   62.20   13.94 
  -1   9 -10  111.80   28.16 
   1   9  10   71.24   10.90 
   1   9  10   57.89   10.59 
  -1  -9 -10   73.47   11.42 
   1  -9  10   65.22   26.05 
   1   9  11 1003.40  111.51 
  -1   9 -11  918.88  107.74 
   1   9  11  986.24   98.00 
  -1   9 -11  899.04  100.44 
   1   9  11  917.29   97.84 
   1  -9  11 1148.14  106.85 
  -1  -9 -11  833.31   98.19 
  -1  -9 -12  328.76   37.11 
  -1   9 -12  316.49   39.27 
   1   9  12  296.83   53.12 
  -1   9 -13  261.52   32.32 
  -1  -9 -13  220.20   28.82 
   1   9  13  238.83   49.31 
  -1  -9 -14   67.73   14.52 
   1   9  14  116.56   41.00 
  -1   9 -14   69.41   16.81 
  -1  -9 -15    4.41   11.73 
   1   9  15   52.57   41.72 
  -1   9 -15   21.16   14.94 
   1 -10 -14   49.92   13.21 
   1  10 -14   67.76   18.97 
  -1  10  14   96.89   40.69 
   1  10 -14   48.21   15.25 
   1 -10 -14   95.71   14.48 
   1 -10 -13   21.45    9.92 
   1  10 -13   31.26   16.11 
   1  10 -13   40.42   12.26 
   1 -10 -13   39.70   10.88 
   1 -10 -12   11.97    8.39 
   1  10 -12    6.78   10.17 
   1 -10 -12   21.48    8.60 
   1  10 -12   23.57   17.19 
  -1  10  12    9.12   36.02 
  -1  10  11 1405.17  152.03 
   1  10 -11 1192.39  139.03 
   1 -10 -11 1296.58  138.25 
   1 -10 -11 1318.89  138.25 
   1  10 -11 1491.45  146.96 
  -1 -10  11 1541.77  146.32 
   1  10 -10  107.18   31.10 
   1  10 -10   95.78   29.38 
   1 -10 -10   68.90   10.97 
   1  10 -10   53.75   11.70 
  -1 -10  10   90.59   25.26 
   1 -10 -10   50.85   10.81 
  -1  10   9  839.05   95.88 
   1  10  -9  842.85  105.37 
  -1 -10   9  900.11   97.05 
   1 -10  -9  946.29   96.90 
   1  10  -9  881.35   97.42 
   1 -10  -9 1059.10  105.84 
  -1 -10   9 1115.48  105.19 
  -1 -10   9  944.79   97.23 
   1  10  -9 1251.78  112.36 
  -1  10   9  919.16  108.72 
   1 -10  -9  924.21   96.67 
   1  10  -8   20.20    6.81 
  -1  10   8   11.96    5.52 
   1  10  -8   24.58   23.36 
  -1  10   8    9.50   25.08 
   1 -10  -8   23.10    6.70 
  -1 -10   8    8.01    7.35 
   1 -10  -8   19.41    6.20 
   1 -10  -8   31.91   22.45 
  -1 -10   8   21.44    8.22 
   1  10  -8   -2.77   23.19 
  -1 -10   8   20.63   21.28 
   1 -10  -8   25.52    6.85 
  -1 -10   7    6.18    5.78 
   1 -10  -7    1.13   10.47 
   1 -10  -7   22.07   19.97 
   1  10  -7   12.84   21.70 
  -1 -10   7   13.09   18.60 
  -1  10   7    6.47    4.81 
   1 -10  -7    2.26    5.21 
   1  10  -7   -3.10   18.30 
   1  10  -7    2.35    5.37 
   1 -10  -7    2.27    5.35 
  -1 -10   7   -6.11    6.89 
  -1  10   7   -8.52   22.74 
   1  10  -6   35.53   22.62 
   1  10  -6    9.72    5.70 
   1 -10  -6   11.57    4.95 
   1 -10  -6    6.50   13.66 
  -1  10   6    7.53   19.84 
  -1  10   6    3.90    4.53 
   1 -10  -6   12.15    4.69 
  -1 -10   6    6.25   16.39 
  -1 -10   6   13.40    6.15 
   1 -10  -6   -1.97   17.69 
  -1 -10   6   12.03    5.67 
   1 -10  -5 1818.34  189.06 
  -1 -10   5 1936.96  189.39 
   1 -10  -5 1798.18  189.03 
   1 -10  -5 1909.37  193.77 
  -1 -10   5 1862.17  189.35 
  -1  10   5 1621.54  188.63 
  -1 -10   5 1981.52  194.85 
   1  10  -5 1784.70  189.52 
  -1  10   4   61.68    8.42 
  -1 -10   4   90.36   20.63 
   1 -10  -4   68.76   16.70 
   1  10  -4   64.85   20.66 
   1  10  -4   71.76    9.30 
  -1 -10   4   67.75    9.03 
  -1 -10   4   58.82    8.75 
   1  10  -3 3430.45  281.64 
   1  10  -3 2607.22  272.17 
  -1 -10   3 2632.60  271.77 
  -1 -10   3 2891.93  277.10 
  -1 -10   3 2557.66  271.71 
  -1  10   3 2456.43  271.54 
   1  10  -2  126.53   15.06 
  -1  10   2  130.13   14.60 
  -1 -10   2  122.56   14.37 
  -1 -10   2  158.41   24.40 
   1  10  -2  116.26   25.12 
  -1 -10   2  125.04   14.28 
  -1  10   1  223.39   24.63 
   1  10  -1  214.41   24.87 
  -1 -10   1  207.43   31.08 
   1 -10  -1  287.21   27.50 
   1  10  -1  296.23   35.92 
  -1 -10   1  209.20   23.91 
  -1 -10   1  241.66   24.04 
   1 -10  -1  286.07   27.66 
   1  10  -1  227.81   24.93 
  -1 -10   1  207.37   23.95 
   1 -10   0    5.46    7.80 
   1  10   0    3.65    4.81 
   1  10   0   -0.77    3.59 
  -1  10   0    2.21    5.56 
   1  10   0    0.90    5.11 
   1  10   0   10.82   18.44 
  -1 -10   0   -1.12    2.42 
   1 -10   0   19.74    8.47 
  -1 -10   0   -0.76    2.44 
  -1  10  -1 2028.41  205.66 
   1 -10   1 1943.57  204.06 
   1  10   1 2704.43  211.04 
  -1  10  -1 2016.97  205.00 
   1  10   1 1928.39  202.01 
  -1 -10  -1 1905.25  201.86 
   1 -10   1 1807.22  203.85 
  -1  10  -1 2141.50  205.26 
  -1 -10  -2   59.54   14.93 
  -1  10  -2   72.54   12.54 
  -1  10  -2   60.27   11.93 
  -1 -10  -2   46.81    5.51 
  -1 -10  -2   45.83    5.52 
   1  10   2   38.06   16.34 
  -1  10  -2   41.50   11.93 
   1  10   2   50.48    6.06 
  -1  10  -3 3583.05  343.64 
   1  10   3 3225.67  345.03 
  -1 -10  -3 3576.37  343.36 
   1  10   3 3222.58  340.51 
   1  10   3 4128.85  346.16 
  -1 -10  -3 3204.36  340.32 
  -1  10  -3 3530.41  344.85 
  -1 -10  -3 3270.41  340.33 
  -1  10  -3 3368.28  343.37 
   1  10   4    1.72    3.03 
  -1 -10  -4   -0.86    9.48 
   1  10   4   -1.53   11.74 
  -1  10  -4  -10.86   16.13 
  -1  10  -4   15.29    8.49 
  -1 -10  -4   -0.66    2.58 
  -1 -10  -4    4.62    2.80 
   1 -10   4  -13.33   23.44 
  -1  10  -4   -3.21    6.90 
   1  10   4   -1.87   16.35 
   1  10   5  413.81   57.07 
  -1 -10  -5  503.78   49.52 
   1  10   5  374.38   50.54 
   1  10   5  452.34   49.46 
  -1 -10  -5  482.16   49.48 
  -1  10  -5  484.15   52.36 
  -1 -10  -5  510.38   51.33 
  -1  10  -5  499.52   56.24 
   1  10   6    9.10    3.86 
  -1  10  -6   16.22    7.13 
  -1  10  -6    1.92   16.54 
   1 -10   6   21.12   20.73 
  -1 -10  -6   10.02    4.00 
   1  10   6   43.49   20.98 
  -1 -10  -6   15.66    4.04 
  -1  10  -6   13.64   10.14 
  -1 -10  -7  967.69  103.13 
   1  10   7 1061.84  112.10 
  -1  10  -7  936.06  105.24 
  -1 -10  -7 1012.37  103.24 
   1  10   7  972.79  102.96 
  -1  10  -7 1075.00  108.09 
   1 -10   7 1095.92  112.58 
  -1  10  -7  986.61  109.69 
  -1  10  -8   48.15   23.46 
   1  10   8   58.16    8.28 
   1  10   8   27.05   25.50 
  -1  10  -8   48.88   11.72 
  -1  10  -8   74.89   15.46 
   1 -10   8   43.17   23.21 
  -1 -10  -8   41.26    7.88 
  -1 -10  -8   52.38    8.16 
  -1  10  -9 1439.62  165.49 
   1  10   9 1683.03  169.65 
   1 -10   9 1624.76  159.93 
   1 -10   9 1589.93  159.83 
  -1  10  -9 1402.79  160.54 
  -1 -10  -9 1491.09  158.65 
   1 -10   9 1491.06  166.21 
  -1 -10  -9 1518.27  158.76 
  -1 -10 -10   33.75    7.66 
  -1 -10 -10   19.03    7.82 
  -1  10 -10   15.68   10.35 
   1 -10  10   43.32   25.17 
  -1  10 -10   46.80   26.13 
   1  10  10   10.92   29.13 
   1  10  11  177.94   39.39 
  -1 -10 -11  156.67   19.81 
   1 -10  11  219.04   33.92 
  -1  10 -11  142.50   22.49 
  -1  10 -11   99.38   35.04 
   1  10  12   68.76   36.52 
  -1  10 -12   47.04   13.80 
  -1 -10 -12   48.03   10.83 
  -1 -10 -13  374.01   44.00 
  -1  10 -13  405.64   47.34 
   1  10  13  411.20   63.32 
  -1  10 -14    4.03   13.64 
  -1 -10 -14    5.16    9.94 
   1  10  14  -14.85   39.08 
   1 -11 -14  112.64   17.89 
   1  11 -14  102.21   22.10 
  -1  11  14   81.69   44.78 
   1 -11 -14  140.55   18.74 
   1  11 -14  101.81   19.62 
   1  11 -13  452.39   58.02 
  -1  11  13  422.36   71.03 
   1 -11 -13  517.55   53.29 
   1  11 -13  407.14   54.20 
   1 -11 -13  522.04   53.65 
   1  11 -12   45.63   18.56 
   1 -11 -12   36.92   10.21 
   1  11 -12   29.51   11.35 
   1 -11 -12   41.07   10.09 
  -1  11  12   18.62   33.76 
  -1 -11  11  399.43   46.19 
   1  11 -11  316.05   43.19 
   1 -11 -11  262.97   33.08 
   1  11 -11  298.47   34.61 
   1 -11 -11  284.93   33.34 
  -1  11  11  262.67   51.22 
   1 -11 -10    6.53    7.27 
   1  11 -10   23.34   23.76 
   1 -11 -10   17.12    7.67 
   1  11 -10   -3.44    8.55 
  -1 -11  10   21.49   22.43 
  -1  11  10   -7.88   32.44 
   1  11  -9  220.42   39.74 
  -1  11   9  165.44   37.14 
  -1 -11   9  195.45   22.39 
  -1 -11   9  176.74   22.06 
   1  11  -9  149.95   22.00 
  -1 -11   9  187.83   33.60 
  -1  11   9  169.54   20.44 
   1 -11  -9  203.41   21.93 
   1  11  -9  250.17   38.43 
   1 -11  -9  156.37   35.00 
   1 -11  -9  161.33   21.14 
   1 -11  -8   48.94    9.32 
   1  11  -8   46.54   10.29 
  -1 -11   8   76.27   10.73 
   1 -11  -8   57.32   25.67 
   1 -11  -8   46.04    8.87 
   1 -11  -8   49.19    9.12 
  -1  11   8   62.06   29.05 
   1  11  -8   14.28   25.33 
  -1  11   8   57.08    8.67 
  -1 -11   8   52.18    9.74 
  -1 -11   8   49.05   23.31 
   1  11  -8   69.91   27.85 
  -1 -11   7 1870.80  170.11 
   1  11  -7 1695.96  176.95 
  -1 -11   7 1665.82  169.52 
  -1  11   7 1612.59  177.64 
   1 -11  -7 1530.85  168.89 
  -1 -11   7 1613.22  175.34 
  -1  11   7 1497.96  168.49 
   1 -11  -7 2161.35  173.38 
   1 -11  -7 1552.97  168.94 
   1  11  -7 2056.88  181.01 
   1 -11  -7 1828.42  175.73 
   1  11  -7 1501.66  169.66 
  -1 -11   6   85.41   22.50 
   1 -11  -6   54.45   19.98 
  -1  11   6   63.21    9.09 
  -1  11   6   52.12   24.63 
  -1 -11   6   73.52   10.44 
   1 -11  -6   57.64   17.03 
   1 -11  -6   64.65    9.43 
   1  11  -6   67.86   10.36 
  -1 -11   6   80.12   10.39 
   1  11  -6   59.22   23.02 
   1 -11  -6   59.96    9.26 
   1  11  -5 2748.41  283.97 
   1 -11  -5 2776.13  283.34 
   1 -11  -5 2629.17  283.26 
  -1  11   5 2548.78  282.95 
  -1 -11   5 2860.61  283.65 
  -1 -11   5 2903.00  289.38 
  -1 -11   5 2717.60  283.58 
   1  11  -4   26.65    6.37 
   1  11  -4   68.30   23.47 
  -1 -11   4   29.35    5.80 
  -1 -11   4   63.34   19.21 
   1 -11  -4   13.67   16.02 
  -1 -11   4   29.74    6.18 
  -1  11   4   30.42    5.64 
   1  11  -3  257.94   34.97 
  -1 -11   3  197.40   21.60 
   1  11  -3  186.56   22.19 
  -1 -11   3  196.01   21.55 
  -1  11   3  187.04   21.48 
  -1 -11   3  187.93   30.82 
  -1 -11   2  162.03   18.30 
  -1 -11   2  176.47   17.93 
   1  11  -2  160.74   18.67 
  -1 -11   2  135.24   26.30 
  -1 -11   2  154.65   17.88 
   1  11  -2  248.19   32.18 
  -1  11   2  145.17   18.16 
   1 -11  -2  270.53   32.34 
  -1 -11   1 2195.44  251.04 
  -1 -11   1 2640.72  251.11 
   1  11  -1 2541.54  252.14 
   1 -11  -1 2927.74  254.11 
   1  11  -1 2504.95  252.11 
   1 -11  -1 2737.09  253.81 
  -1 -11   1 2190.44  251.01 
  -1  11   1 2440.54  251.57 
   1 -11   0  649.49   66.78 
  -1  11   0  613.83   65.12 
   1  11   0  588.13   65.15 
   1 -11   0  681.33   67.09 
   1  11   0  722.12   74.37 
  -1 -11   0  655.05   64.01 
  -1 -11   0  568.17   64.07 
   1  11   0  604.56   65.23 
  -1 -11  -1 2309.14  247.66 
  -1  11  -1 2521.05  247.65 
   1 -11   1 2520.86  245.87 
  -1 -11  -1 2245.26  243.44 
   1  11   1 2960.42  251.67 
  -1  11  -1 2644.37  247.18 
   1 -11   1 2322.10  245.58 
  -1  11  -1 2528.26  247.00 
   1  11   1 2306.80  243.65 
   1 -11   2   29.34   19.77 
  -1  11  -2   20.57    9.63 
  -1  11  -2    2.98    9.46 
   1 -11   2   12.67    6.60 
  -1  11  -2    9.96    9.06 
   1  11   2   13.38    3.47 
   1  11   2    3.79   13.96 
  -1 -11  -2   -3.88   13.16 
  -1  11  -3  387.06   43.51 
   1  11   3  497.35   47.26 
  -1  11  -3  419.39   42.49 
   1  11   3  346.71   44.84 
  -1 -11  -3  345.80   38.21 
   1 -11   3  285.06   39.84 
  -1 -11  -3  365.03   42.85 
   1  11   3  398.32   38.56 
  -1 -11  -3  372.33   38.23 
  -1  11  -3  359.80   42.11 
   1  11   4   68.60   14.95 
  -1  11  -4   49.69   11.36 
   1  11   4   46.12    6.79 
  -1 -11  -4   52.43    6.49 
   1  11   4   39.71   18.63 
  -1 -11  -4   64.24   12.64 
  -1  11  -4   64.26   11.49 
  -1 -11  -4   53.99    6.62 
   1  11   5 2598.20  370.18 
  -1  11  -5 3829.66  372.45 
  -1 -11  -5 3621.49  369.18 
   1  11   5 3569.09  369.22 
  -1  11  -5 3591.23  371.91 
   1  11   5 3632.43  375.68 
  -1 -11  -5 3814.58  369.24 
  -1 -11  -5 3841.74  371.12 
  -1  11  -5 3537.63  374.24 
   1  11   6  337.91   44.53 
  -1 -11  -6  302.15   33.64 
  -1  11  -6  341.51   42.22 
  -1  11  -6  338.89   39.19 
   1  11   6  302.17   33.53 
  -1 -11  -6  384.54   35.31 
   1 -11   6  356.83   47.10 
  -1 -11  -6  297.99   33.60 
  -1  11  -6  307.92   36.33 
  -1  11  -7 1155.79  130.68 
   1  11   7 1217.57  128.22 
  -1  11  -7 1168.04  134.80 
   1 -11   7 1349.69  138.26 
  -1 -11  -7 1246.80  128.36 
  -1 -11  -7 1278.54  128.44 
   1  11   7 1139.14  136.87 
  -1  11  -7 1270.33  133.17 
  -1  11  -8   35.35   11.03 
   1  11   8   71.67   28.01 
   1 -11   8   25.98   25.60 
   1  11   8   35.28    6.69 
  -1  11  -8   42.67   23.29 
  -1 -11  -8   43.29    7.16 
  -1  11  -8   32.80   13.99 
  -1 -11  -8   30.41    6.81 
   1 -11   9  254.01   40.57 
  -1  11  -9  241.66   30.08 
   1  11   9  246.28   26.23 
  -1 -11  -9  228.69   26.42 
   1  11   9  240.82   42.83 
  -1  11  -9  217.28   37.99 
  -1 -11  -9  220.09   26.64 
  -1 -11 -10  108.79   13.83 
   1  11  10   86.38   33.67 
   1  11  10  102.25   13.21 
  -1  11 -10  114.12   29.83 
  -1 -11 -10   79.01   13.14 
  -1  11 -10  115.78   17.76 
   1 -11  10   69.68   27.73 
  -1  11 -11 1161.19  123.78 
   1  11  11 1099.57  127.15 
  -1  11 -11 1025.10  116.50 
  -1 -11 -11 1036.55  114.09 
   1 -11  11 1354.86  124.35 
  -1  11 -12   54.66   16.04 
  -1 -11 -12   77.00   13.21 
  -1 -11 -13  309.75   35.00 
  -1  11 -13  260.95   37.59 
   1  11  13  351.14   57.11 
  -1 -11 -14   -1.27    9.98 
  -1  11 -14   20.85   15.38 
   1  11  14   15.20   37.77 
  -1  12  14   33.16   42.82 
   1  12 -14   17.74   12.94 
   1  12 -14   19.96   15.91 
   1 -12 -14   34.16   11.69 
   1 -12 -14   18.92   11.08 
   1 -12 -13    1.07    8.94 
   1  12 -13    1.62   10.88 
   1 -12 -13    3.30    9.02 
  -1  12  13   15.37   36.27 
   1  12 -13   10.50   16.54 
   1  12 -12  107.42   23.59 
   1  12 -12   98.10   17.77 
   1 -12 -12  136.76   16.74 
   1 -12 -12   91.20   15.53 
  -1  12  12   85.87   41.80 
  -1  12  11  511.40   78.68 
   1 -12 -11  589.26   63.81 
   1  12 -11  645.87   73.07 
   1  12 -11  536.42   65.08 
   1 -12 -11  598.54   63.89 
  -1 -12  11  728.24   74.87 
  -1  12  10  311.22   48.99 
   1 -12 -10  280.19   31.20 
   1  12 -10  286.50   44.67 
   1 -12 -10  274.42   31.02 
   1  12 -10  227.76   31.91 
  -1 -12  10  280.24   42.69 
  -1 -12   9  886.38   81.88 
   1  12  -9  576.63   71.60 
  -1  12   9  674.25   84.32 
   1 -12  -9  702.93   71.01 
  -1  12   9  608.42   70.10 
   1  12  -9  981.15   89.73 
   1 -12  -9  647.67   70.74 
  -1 -12   9  700.79   71.62 
   1  12  -9  662.42   81.87 
  -1 -12   9  698.45   71.55 
  -1  12   8   43.75   29.04 
  -1 -12   8   46.41    9.89 
  -1 -12   8   65.42   24.50 
   1 -12  -8   53.55    9.22 
  -1 -12   8   64.79   11.23 
   1  12  -8   73.58   27.90 
  -1  12   8   57.97    9.02 
   1  12  -8   46.67   28.81 
   1 -12  -8   51.67    9.10 
   1 -12  -8   52.52   10.13 
   1 -12  -8   40.54   21.50 
   1  12  -8   29.43    9.42 
   1  12  -7   35.53    8.23 
   1 -12  -7   73.57   22.52 
  -1  12   7   28.24    7.07 
  -1  12   7   33.32   27.03 
  -1 -12   7   31.28    8.00 
  -1 -12   7   40.18   22.33 
   1 -12  -7   38.99    7.72 
   1  12  -7   26.21   23.33 
   1  12  -7   55.10   25.37 
   1 -12  -7   36.29    7.45 
  -1 -12   7   33.55    8.59 
   1 -12  -7   67.29   17.78 
   1  12  -6  124.74   16.51 
   1 -12  -6  133.39   15.62 
   1 -12  -6  129.59   15.62 
  -1 -12   6  130.20   16.14 
   1 -12  -6  155.33   23.51 
  -1 -12   6  127.66   16.39 
  -1 -12   6  125.47   27.58 
   1  12  -6  133.83   28.65 
  -1  12   6  126.76   15.18 
   1  12  -5  648.26   66.07 
  -1 -12   5  646.82   65.51 
   1 -12  -5  859.63   73.33 
   1 -12  -5  619.29   65.20 
  -1 -12   5  677.80   73.24 
  -1  12   5  586.07   64.80 
  -1 -12   5  620.04   65.48 
   1 -12  -5  586.38   65.09 
   1  12  -5  514.50   72.92 
   1 -12  -4  743.14   79.71 
   1 -12  -4 1068.57   89.90 
   1  12  -4  792.75   80.72 
  -1 -12   4  740.38   79.98 
  -1 -12   4  794.81   87.27 
  -1 -12   4  765.84   79.99 
   1  12  -4  990.32   91.83 
  -1  12   4  729.24   79.58 
  -1  12   3 1390.12  138.54 
  -1 -12   3 1377.37  145.06 
   1 -12  -3 1333.98  138.54 
  -1 -12   3 1244.94  138.59 
  -1 -12   3 1256.64  138.57 
   1  12  -3 1338.20  139.35 
   1  12  -3 1733.41  150.17 
   1 -12  -2  319.27   36.39 
   1  12  -2  380.82   37.81 
  -1 -12   2  310.26   43.53 
   1  12  -2  452.28   49.37 
  -1 -12   2  333.71   36.31 
  -1  12   2  352.46   36.63 
  -1 -12   2  365.43   36.66 
   1  12  -2  332.33   37.37 
  -1 -12   2  320.37   36.31 
   1 -12  -2  498.67   50.45 
  -1 -12   1   96.45   12.62 
  -1  12   1  119.60   13.92 
  -1 -12   1  110.55   12.78 
   1  12  -1  131.85   23.61 
   1 -12  -1  128.56   16.49 
   1 -12  -1  117.99   16.33 
   1  12  -1  127.87   14.95 
   1  12  -1  122.89   14.72 
   1 -12  -1  107.81   13.24 
   1  12   0  373.56   39.75 
   1 -12   0  267.33   30.92 
  -1 -12   0  234.06   27.78 
   1 -12   0  292.18   28.75 
   1 -12   0  308.46   31.23 
  -1 -12   0  257.14   27.69 
  -1  12   0  266.92   29.19 
  -1  12   0  304.33   33.21 
  -1 -12  -1  892.98   98.99 
   1 -12   1  990.13  101.47 
   1 -12   1 1069.56  101.72 
   1 -12   1 1344.59  113.16 
  -1  12  -1  980.55  103.54 
   1  12   1  943.66   99.30 
   1 -12   1  958.25   99.97 
  -1  12  -1 1007.13  102.84 
  -1  12  -1 1017.85  102.82 
  -1 -12  -1 1022.03  104.59 
   1  12   1 1163.40  107.50 
   1  12   2 2512.98  226.81 
   1 -12   2 2316.85  220.29 
   1 -12   2 1985.13  220.64 
  -1  12  -2 2294.90  222.75 
  -1  12  -2 2186.38  223.51 
   1  12   2 2081.63  219.06 
  -1  12  -2 2251.60  222.78 
  -1 -12  -2 2186.00  223.22 
   1 -12   2 2844.01  232.24 
  -1 -12  -2 2021.42  218.96 
   1 -12   3 2632.16  183.86 
  -1  12  -3 1705.76  170.52 
  -1 -12  -3 1547.58  165.27 
   1  12   3 2349.96  175.51 
   1 -12   3 1756.44  167.21 
  -1  12  -3 1724.71  169.25 
  -1  12  -3 1744.40  169.41 
  -1 -12  -3 1588.09  165.29 
   1 -12   3 1398.23  166.93 
   1  12   3 1569.31  165.55 
  -1 -12  -3 1633.64  169.24 
   1  12   3 1761.06  171.78 
   1  12   4  963.20   89.22 
  -1  12  -4  810.65   87.22 
   1  12   4  733.93   90.25 
   1  12   4  800.03   83.87 
  -1 -12  -4  820.90   83.67 
  -1 -12  -4  880.09   87.31 
  -1 -12  -4  849.82   83.71 
  -1  12  -4  804.72   89.03 
   1 -12   4  573.02   84.77 
  -1  12  -4  839.57   87.54 
   1 -12   5  664.57   69.04 
   1  12   5  477.45   60.88 
  -1 -12  -5  487.12   51.84 
  -1 -12  -5  543.14   54.97 
  -1  12  -5  546.88   55.69 
   1 -12   5  410.47   53.15 
   1  12   5  419.86   53.78 
  -1  12  -5  540.77   55.83 
  -1 -12  -5  517.44   51.95 
  -1  12  -5  510.72   59.65 
   1  12   5  508.93   52.06 
  -1 -12  -6    6.11    8.65 
   1 -12   6   19.35    7.20 
   1  12   6   28.98   22.69 
  -1  12  -6   24.96   12.17 
   1 -12   6    9.31    7.04 
  -1  12  -6   14.70   19.68 
  -1 -12  -6   12.86    4.34 
  -1  12  -6   15.49    9.29 
   1 -12   6   19.50   25.44 
   1  12   6   14.58    4.92 
  -1  12  -6   13.97    9.86 
  -1 -12  -6   11.54    4.03 
  -1 -12  -7  508.56   55.47 
  -1  12  -7  491.41   58.57 
  -1  12  -7  574.59   64.78 
   1  12   7  527.14   55.41 
  -1  12  -7  594.96   61.68 
  -1 -12  -7  521.76   55.47 
   1  12   7  577.39   67.41 
   1 -12   7  590.55   68.29 
   1 -12   8  691.87   81.67 
  -1  12  -8  656.21   74.45 
  -1  12  -8  772.54   80.84 
  -1 -12  -8  662.67   71.45 
  -1  12  -8  713.69   77.19 
   1  12   8  643.26   82.64 
  -1 -12  -8  693.90   71.50 
   1  12   8  667.87   71.27 
   1 -12   9  618.45   83.80 
   1  12   9  724.53   87.54 
  -1  12  -9  769.87   79.92 
  -1  12  -9  660.26   82.91 
   1  12   9  744.08   74.06 
  -1 -12  -9  668.78   74.24 
  -1  12  -9  704.65   77.35 
  -1 -12  -9  691.06   74.26 
   1 -12  10  139.37   32.81 
  -1 -12 -10  135.99   17.13 
  -1  12 -10  152.52   32.54 
  -1  12 -10  123.80   20.44 
   1  12  10   96.91   35.45 
  -1 -12 -10  139.44   17.19 
  -1 -12 -11  206.08   23.71 
  -1  12 -11  174.99   26.95 
   1 -12  11  173.44   36.18 
   1  12  11  218.24   45.12 
  -1 -12 -12    3.91    8.02 
  -1  12 -12    9.25   12.61 
  -1 -12 -13  315.88   34.40 
  -1  12 -13  245.27   36.91 
   1  12  13  267.92   55.55 
  -1  12 -14  231.12   34.08 
   1  12  14  326.95   56.43 
  -1 -12 -14  248.82   30.86 
  -1  13  14  212.99   55.72 
   1 -13 -14  269.01   31.19 
   1  13 -14  241.52   33.26 
   1 -13 -14  258.68   30.75 
   1  13 -14  201.31   35.64 
   1 -13 -13   70.40   13.86 
   1 -13 -13   80.30   14.04 
   1  13 -13   97.49   21.52 
   1  13 -13   70.66   16.97 
  -1  13  12  419.67   63.99 
   1  13 -12  365.22   48.06 
   1 -13 -12  357.58   40.84 
   1 -13 -12  368.72   40.94 
   1  13 -12  340.56   43.03 
   1  13 -11  267.50   33.47 
  -1  13  11  256.79   50.21 
   1 -13 -11  275.92   31.83 
   1  13 -11  288.21   41.38 
   1 -13 -11  277.82   31.80 
  -1  13  10    4.15   30.76 
   1 -13 -10    8.27    7.30 
   1 -13 -10    7.98    7.88 
   1  13 -10    3.82    9.10 
   1  13 -10   -3.76   22.22 
  -1 -13  10   60.61   26.71 
   1  13  -9   17.74   26.42 
  -1 -13   9   27.64    9.29 
  -1 -13   9   44.21    9.48 
   1  13  -9   19.43   28.18 
   1  13  -9   20.86    9.79 
   1 -13  -9   42.31    9.06 
   1 -13  -9   28.45    7.38 
  -1 -13   9   55.17   26.13 
  -1  13   9   32.42    7.88 
  -1  13   9   19.05   31.45 
   1 -13  -9   56.53    8.96 
  -1 -13   8  579.39   64.57 
   1  13  -8  660.27   72.36 
   1  13  -8  453.56   64.49 
   1  13  -8  458.24   54.79 
  -1 -13   8  533.88   54.89 
   1 -13  -8  571.65   63.29 
  -1 -13   8  492.91   54.29 
   1 -13  -8  488.13   53.57 
   1 -13  -8  474.71   53.49 
  -1  13   8  455.05   66.56 
  -1  13   8  475.07   53.07 
   1 -13  -8  586.08   55.71 
   1 -13  -7  118.47   15.23 
  -1 -13   7  120.68   28.63 
   1  13  -7  115.76   30.82 
   1 -13  -7  192.99   23.52 
  -1  13   7  122.29   14.85 
  -1 -13   7   99.20   15.86 
  -1 -13   7  128.72   16.00 
   1  13  -7  117.20   30.82 
   1  13  -7  134.61   16.79 
   1 -13  -7  115.93   15.17 
  -1 -13   6 1148.77  121.99 
   1  13  -6 1101.82  122.53 
  -1 -13   6 1120.44  121.90 
  -1  13   6 1133.78  121.20 
   1 -13  -6 1189.07  121.58 
   1 -13  -6 1164.77  121.57 
  -1 -13   6 1208.92  129.55 
   1  13  -6 1159.02  129.65 
  -1 -13   5  979.33  102.95 
   1 -13  -5 1005.96  102.71 
   1  13  -5  973.65  103.63 
  -1 -13   5  989.45  102.99 
   1 -13  -5 1326.34  111.17 
   1 -13  -5 1008.95  102.72 
  -1 -13   5  977.17  110.27 
  -1  13   5  909.32  102.31 
   1 -13  -4   67.42    8.93 
   1 -13  -4  108.52   21.73 
   1  13  -4   69.16   10.54 
  -1 -13   4   54.56   22.35 
   1  13  -4   95.31   22.95 
  -1 -13   4   50.95    9.11 
  -1 -13   4   68.01    9.37 
  -1  13   4   70.39    9.08 
  -1 -13   3   -4.53    5.68 
  -1 -13   3    3.41    3.97 
   1 -13  -3    0.81    3.73 
   1  13  -3    6.50    6.14 
  -1 -13   3    4.38    4.10 
  -1 -13   3  -13.59   20.50 
   1  13  -3    3.06   16.75 
   1 -13  -3   10.75   18.20 
  -1  13   3    5.41    4.50 
  -1  13   2  506.57   54.01 
   1 -13  -2  519.97   53.92 
   1 -13  -2  755.36   67.65 
  -1 -13   2  587.55   54.07 
  -1 -13   2  478.82   53.71 
   1  13  -2  544.51   55.26 
   1  13  -2  548.60   55.28 
  -1 -13   2  488.79   60.78 
  -1 -13   2  436.23   53.66 
   1  13  -2  592.38   64.84 
  -1 -13   1 1553.29  190.56 
   1  13  -1 2125.48  199.80 
   1  13  -1 1829.58  192.13 
   1 -13  -1 2008.77  193.46 
   1  13  -1 1908.48  192.27 
  -1  13   1 1774.23  191.23 
  -1 -13   1 1993.05  190.63 
   1 -13  -1 1918.34  191.00 
   1 -13  -1 1953.68  193.55 
  -1 -13   0 1602.74  198.57 
   1  13   0 2298.48  207.67 
  -1 -13   0 2043.03  198.56 
   1 -13   0 2116.40  199.31 
  -1  13   0 1930.81  199.74 
   1 -13   0 2114.58  201.48 
   1 -13   0 2063.86  201.27 
  -1  13   0 2020.71  203.00 
   1  13   1 2385.72  243.67 
  -1 -13  -1 2227.85  243.27 
  -1 -13  -1 2408.03  248.58 
   1 -13   1 2583.91  244.33 
   1  13   1 2699.39  252.05 
   1 -13   1 2389.20  245.62 
  -1  13  -1 2388.00  247.83 
  -1  13  -2  167.15   21.96 
   1  13   2  147.41   17.09 
  -1  13  -2  160.31   22.64 
   1 -13   2  151.62   34.21 
  -1 -13  -2  146.62   24.16 
   1  13   2  170.93   28.50 
  -1  13  -2  174.12   22.19 
   1 -13   2  174.44   18.82 
   1 -13   2  144.23   19.21 
  -1 -13  -2  154.55   16.86 
   1 -13   3    6.26    6.36 
   1  13   3    3.67    3.62 
  -1  13  -3    1.40    9.75 
  -1  13  -3  -10.13    8.98 
   1 -13   3    1.39    6.49 
   1 -13   3   12.11   29.10 
   1  13   3   -4.74   16.15 
  -1  13  -3    3.57   10.73 
  -1 -13  -3    0.51    2.26 
   1  13   3   -4.05   17.34 
  -1 -13  -3    0.86    2.34 
  -1 -13  -3   28.72   13.47 
  -1  13  -4  721.19   73.20 
   1  13   4  729.41   77.02 
  -1 -13  -4  780.08   73.47 
  -1  13  -4  654.07   74.30 
  -1 -13  -4  658.46   68.70 
  -1  13  -4  699.40   72.92 
   1 -13   4  480.36   70.00 
   1  13   4  645.35   73.44 
  -1 -13  -4  662.55   68.70 
   1  13   4  688.45   69.03 
   1 -13   4  685.92   70.88 
   1  13   5  793.49   98.04 
  -1 -13  -5  971.95   96.00 
  -1  13  -5 1015.24  103.04 
  -1 -13  -5 1036.35   96.14 
  -1  13  -5  884.55   99.53 
  -1 -13  -5 1034.84   99.29 
   1  13   5  896.82   96.08 
   1 -13   5 1264.81  112.19 
   1 -13   5  673.24   96.99 
   1  13   5  937.83  104.54 
  -1  13  -5  930.90   99.66 
  -1  13  -6 1645.44  173.36 
  -1 -13  -6 1806.49  172.16 
  -1 -13  -6 1728.86  170.06 
   1  13   6 1828.80  179.24 
   1  13   6 1689.14  170.07 
   1 -13   6 1351.73  171.12 
  -1  13  -6 1715.07  176.95 
  -1 -13  -6 1686.90  170.01 
   1 -13   6 1326.31  170.97 
   1 -13   6 2174.37  183.60 
  -1  13  -6 1747.08  173.81 
  -1 -13  -7  226.29   21.27 
   1  13   7  158.89   34.60 
   1 -13   7  190.15   35.88 
  -1 -13  -7  171.94   19.08 
  -1  13  -7  163.16   25.40 
   1  13   7  158.55   18.90 
  -1  13  -7  123.23   22.59 
  -1  13  -7  213.23   33.40 
   1 -13   7  141.16   20.46 
   1 -13   7  149.94   20.49 
  -1 -13  -7  181.41   19.09 
  -1 -13  -8  174.27   18.18 
   1 -13   8  136.83   19.57 
   1 -13   8  120.38   19.20 
  -1  13  -8  201.04   26.38 
   1 -13   8  123.68   34.04 
   1  13   8  145.49   17.80 
  -1  13  -8  170.60   23.00 
  -1 -13  -8  154.80   17.88 
   1  13   8  143.99   35.69 
  -1  13  -8  216.56   34.03 
   1  13   9   84.31   34.49 
  -1 -13  -9  142.91   16.83 
  -1  13  -9  140.74   30.72 
  -1 -13  -9  118.27   16.55 
   1 -13   9  166.66   34.47 
  -1  13  -9  146.30   21.47 
  -1  13  -9  137.65   24.25 
   1  13   9  146.54   16.46 
  -1 -13 -10  177.55   21.38 
   1  13  10  176.13   41.30 
   1 -13  10  148.10   35.43 
  -1  13 -10  169.98   35.33 
  -1  13 -10  184.47   25.46 
  -1 -13 -10  182.22   21.56 
  -1 -13 -11  183.47   22.48 
  -1  13 -11  173.55   26.73 
   1  13  11  229.24   45.49 
   1  13  12  604.28   80.88 
  -1 -13 -12  586.56   62.14 
  -1  13 -12  525.58   65.60 
  -1  13 -13   10.46   13.08 
   1  13  13   -4.99   38.22 
  -1 -13 -13    1.10    8.95 
   1  13  14  117.14   43.48 
  -1  13 -14   61.17   19.08 
  -1 -13 -14   92.56   15.73 
   1  14 -14  181.38   29.71 
   1 -14 -14  159.17   23.35 
   1  14 -14  143.85   25.43 
   1 -14 -14  192.07   23.17 
  -1  14  14  148.39   50.69 
   1  14 -13   12.19   12.05 
   1 -14 -13   17.60   10.08 
  -1  14  13   26.76   39.94 
   1  14 -13   22.68   18.21 
   1 -14 -13   13.92    9.16 
   1 -14 -12  117.04   17.76 
   1  14 -12  124.06   21.37 
   1  14 -12  145.72   27.12 
  -1  14  12   84.83   44.04 
   1 -14 -12  144.96   18.51 
   1  14 -11    5.82    9.97 
   1 -14 -11   13.68    7.75 
   1 -14 -11    8.25    7.85 
   1  14 -11   19.46   17.59 
  -1  14  11   -9.22   31.85 
   1 -14 -10 1003.98  112.36 
  -1  14  10 1070.49  126.46 
   1  14 -10 1362.04  125.39 
   1  14 -10 1011.47  114.00 
   1 -14 -10 1126.01  112.91 
   1  14  -9  119.50   18.43 
   1 -14  -9  127.52   16.59 
  -1  14   9   90.25   36.97 
   1  14  -9  159.94   34.33 
  -1 -14   9   58.47   29.76 
   1 -14  -9  130.62   15.95 
   1 -14  -9  124.94   16.24 
  -1 -14   8  272.63   34.41 
  -1 -14   8  266.37   45.11 
  -1 -14   8  357.51   35.63 
   1 -14  -8  309.68   33.69 
   1 -14  -8  293.46   33.59 
   1 -14  -8  344.35   36.55 
   1  14  -8  232.98   45.12 
   1  14  -8  278.77   35.19 
  -1  14   8  301.52   33.20 
   1 -14  -7    1.80    5.58 
   1  14  -7  -26.66   25.58 
  -1  14   7    5.32    5.62 
  -1 -14   7   -2.85   23.19 
   1 -14  -7   14.73   15.67 
   1  14  -7    3.05    7.29 
   1 -14  -7   -1.82    5.62 
  -1 -14   7   -0.77    6.32 
  -1 -14   7    1.62    6.56 
   1  14  -7   18.13   27.89 
   1 -14  -6  119.76   13.83 
   1 -14  -6  151.42   26.91 
  -1 -14   6  101.91   28.26 
   1  14  -6  131.37   29.11 
   1  14  -6  111.39   15.26 
  -1 -14   6   99.69   14.14 
  -1 -14   6  108.36   14.31 
  -1  14   6   88.45   13.18 
   1 -14  -6  118.39   13.86 
   1  14  -5    8.79    6.86 
   1 -14  -5    6.61    5.20 
   1  14  -5   -3.73   20.62 
  -1 -14   5    4.81    5.37 
   1 -14  -5    8.17    5.15 
  -1  14   5   10.65    4.87 
  -1 -14   5   34.43   20.72 
  -1 -14   5    8.49    5.68 
   1  14  -4 1446.94  139.49 
   1  14  -4 1261.17  128.28 
  -1 -14   4 1197.72  134.64 
  -1 -14   4 1137.51  127.05 
   1 -14  -4 1293.85  126.97 
  -1 -14   4 1179.54  127.15 
  -1  14   4 1167.22  126.76 
   1 -14  -3  214.13   33.46 
   1  14  -3  199.26   31.33 
   1  14  -3  183.74   20.12 
  -1  14   3  152.89   18.08 
   1 -14  -3  180.75   18.22 
  -1 -14   3  167.70   29.32 
  -1 -14   3  155.25   18.69 
  -1 -14   3  133.76   17.91 
  -1 -14   3  151.31   18.00 
   1  14  -3  159.97   19.67 
   1 -14  -2  447.51   47.77 
  -1  14   2  414.24   45.08 
   1 -14  -2  440.56   47.89 
   1  14  -2  393.68   46.56 
   1 -14  -2  630.96   58.78 
  -1 -14   2  502.52   45.06 
  -1  14   2  395.47   51.33 
   1  14  -2  416.77   46.58 
  -1 -14   2  381.79   44.71 
   1  14  -2  460.34   55.48 
  -1 -14   2  390.08   44.71 
  -1 -14   2  396.42   53.02 
   1 -14  -2  434.72   44.97 
   1  14  -1   98.00   24.73 
  -1 -14   1   67.88    9.05 
   1 -14  -1   93.66   14.40 
  -1 -14   1   80.79    9.16 
   1  14  -1   83.40   12.21 
   1 -14  -1   58.81    9.53 
  -1  14   1   74.98   10.57 
   1  14  -1   62.26   11.73 
   1 -14  -1   83.99   13.94 
  -1  14   0    7.44    6.36 
  -1 -14   0   26.70   17.91 
  -1 -14   0    8.93    3.43 
  -1 -14   0    7.56    3.43 
   1 -14   0   15.74    8.78 
  -1  14   0    3.29    9.94 
   1  14   0   23.39   17.73 
   1 -14   0   20.07    8.52 
   1 -14   0   14.12    5.36 
  -1 -14  -1   93.82   11.99 
   1  14   1  154.14   26.41 
  -1 -14  -1  116.18   22.68 
  -1 -14  -1  109.80   11.87 
   1  14   1  106.81   12.69 
   1 -14   1  105.46   13.37 
   1 -14   1  124.62   15.60 
  -1  14  -1   99.68   17.52 
   1  14   2 2024.64  160.65 
   1 -14   2 2261.73  168.04 
  -1 -14  -2 1399.72  153.19 
  -1 -14  -2 1336.28  147.96 
   1 -14   2 1471.43  150.00 
  -1  14  -2 1352.96  152.71 
  -1  14  -2 1600.85  152.68 
   1 -14   2 1565.91  149.33 
  -1  14  -2 1437.45  152.10 
   1  14   2 1397.59  148.19 
   1 -14   3   84.29   11.68 
   1  14   3   79.82   21.37 
  -1  14  -3   58.77   14.05 
   1  14   3  106.42   20.68 
  -1  14  -3   62.65   14.83 
  -1 -14  -3   81.33   10.79 
   1 -14   3   76.52   12.10 
  -1 -14  -3   67.90    8.65 
  -1  14  -3   78.04   15.00 
  -1 -14  -3   93.52   19.11 
  -1 -14  -3   82.81    8.73 
   1  14   3   75.58    9.43 
   1 -14   4  986.58  112.11 
   1  14   4 1004.10  114.70 
  -1  14  -4 1163.68  115.11 
  -1 -14  -4 1135.19  115.02 
  -1  14  -4 1088.98  114.80 
  -1  14  -4 1131.10  116.53 
  -1 -14  -4 1042.39  110.32 
  -1 -14  -4 1036.77  110.31 
   1 -14   4 1098.89  112.48 
   1  14   4 1107.68  118.48 
   1  14   4 1103.92  110.66 
   1  14   5   53.75    6.80 
   1  14   5   26.42   10.63 
  -1 -14  -5   53.58    6.54 
   1  14   5   54.81   22.06 
   1 -14   5   39.80    8.76 
  -1  14  -5   45.00   20.94 
  -1 -14  -5   54.79   14.71 
  -1 -14  -5   33.97    6.00 
   1 -14   5   73.83   30.60 
  -1  14  -5   46.03   12.53 
  -1  14  -5   40.81   11.31 
  -1  14  -6   19.97   11.38 
  -1  14  -6   34.48   23.22 
   1 -14   6   19.14    8.10 
   1  14   6   28.79   24.68 
  -1  14  -6   48.20   12.50 
  -1 -14  -6   30.29   12.31 
  -1 -14  -6   24.46    5.09 
   1 -14   6   77.17   28.74 
   1  14   6   23.35    5.71 
  -1 -14  -6   26.58    5.12 
   1 -14   7   90.93   15.53 
  -1  14  -7  148.03   29.38 
  -1 -14  -7  117.56   17.38 
   1  14   7  135.58   14.49 
   1 -14   7  112.15   16.05 
  -1 -14  -7  123.59   14.31 
  -1  14  -7  119.69   19.81 
   1 -14   7  175.84   33.77 
  -1  14  -7  145.53   20.15 
  -1 -14  -7  116.49   14.20 
  -1  14  -7  115.19   21.75 
   1  14   7  120.95   32.41 
  -1 -14  -8  671.42   71.05 
  -1  14  -8  648.07   80.52 
   1 -14   8  592.77   72.27 
  -1  14  -8  721.39   75.19 
   1  14   8  737.69   84.99 
   1  14   8  746.39   71.10 
   1 -14   8  597.02   72.38 
  -1  14  -8  756.78   78.05 
  -1 -14  -8  657.34   70.99 
   1 -14   8  779.50   85.38 
  -1  14  -9   67.04   27.47 
  -1  14  -9   37.21   17.12 
   1 -14   9   79.48   30.85 
  -1 -14  -9   59.35    8.92 
  -1  14  -9   32.28   13.57 
  -1 -14  -9   46.78    8.63 
   1  14   9   53.06   31.75 
   1  14   9   46.71    8.48 
  -1  14 -10  781.27   86.81 
  -1  14 -10  833.62   93.43 
   1  14  10  787.78   97.66 
  -1 -14 -10  781.98   83.14 
  -1 -14 -10  782.93   83.20 
  -1  14 -11   -1.92   13.41 
  -1 -14 -11    8.36    7.65 
   1  14  11   17.82   33.23 
  -1 -14 -12   29.59    9.42 
   1  14  12   19.11   34.76 
  -1  14 -12   30.87   16.45 
  -1 -14 -13   72.19   13.14 
   1  14  13  102.24   41.03 
  -1  14 -13   66.20   19.63 
  -1  15  13    5.47   40.65 
   1  15 -13    5.83   17.56 
   1 -15 -13   38.53   11.10 
   1 -15 -13   28.57   10.71 
   1  15 -13   23.55   14.08 
   1  15 -12  585.28   65.09 
  -1  15  12  544.92   81.22 
   1  15 -12  597.24   70.13 
   1 -15 -12  551.46   62.45 
   1 -15 -12  582.59   62.53 
  -1  15  11  -28.38   39.12 
   1 -15 -11    1.83    8.42 
   1  15 -11    3.18   17.24 
   1  15 -11   -1.52   11.11 
   1 -15 -11   -0.92    8.25 
   1  15 -10   26.62   11.41 
  -1  15  10   35.10   37.33 
   1 -15 -10   17.64    8.61 
   1 -15 -10   25.17    9.11 
   1  15 -10   25.42   21.75 
  -1  15   9   56.48   34.89 
   1 -15  -9   69.22   10.97 
   1 -15  -9   51.90   11.15 
   1  15  -9   62.90   13.49 
   1 -15  -9   68.37   11.11 
   1 -15  -8  463.80   49.33 
   1  15  -8  477.09   61.72 
  -1  15   8  438.57   48.89 
  -1 -15   8  476.69   62.17 
   1 -15  -8  521.12   52.38 
   1  15  -8  462.86   51.29 
  -1 -15   8  457.03   50.62 
   1 -15  -8  453.79   49.32 
  -1 -15   8  405.71   49.86 
   1  15  -7   62.24   12.48 
  -1 -15   7   69.72   28.22 
   1 -15  -7   75.24   10.52 
   1 -15  -7   63.09   10.08 
  -1 -15   7   75.04   11.75 
  -1 -15   7   48.47   10.54 
   1 -15  -7   63.75   17.68 
   1  15  -7  128.47   37.23 
   1  15  -7   39.89   28.55 
  -1  15   7   65.45   10.10 
   1 -15  -6 1125.25   90.78 
  -1 -15   6  770.00   81.11 
  -1 -15   6  816.62   90.98 
  -1  15   6  749.97   80.29 
   1  15  -6  766.06   82.02 
   1  15  -6  744.16   90.31 
   1 -15  -6  779.85   80.61 
  -1 -15   6  663.61   80.79 
   1 -15  -6  796.20   80.61 
  -1 -15   5   16.91   23.04 
   1 -15  -5   73.07   26.21 
   1  15  -5   76.86   11.62 
   1  15  -5   79.72   29.37 
  -1 -15   5   61.02    9.65 
  -1 -15   5   57.27    9.85 
   1 -15  -5   71.95    9.69 
   1 -15  -5   69.03    9.84 
  -1  15   5   65.51    9.75 
  -1 -15   4   25.34    7.22 
  -1 -15   4   29.76   20.93 
   1  15  -4   13.28    7.63 
  -1  15   4   22.44    5.94 
   1 -15  -4   43.53   23.65 
   1 -15  -4   18.40    5.62 
   1  15  -4    3.92   20.68 
  -1 -15   4   27.24    6.24 
  -1 -15   4   13.34    6.06 
   1 -15  -3   76.58   24.75 
   1  15  -3   55.95    9.79 
   1  15  -3   33.88    8.93 
   1  15  -3   66.12   24.17 
  -1 -15   3   40.34    7.51 
  -1 -15   3   57.17   24.35 
  -1 -15   3   33.04    6.62 
   1 -15  -3   39.74    6.94 
  -1 -15   3   32.95    6.55 
  -1  15   3   39.41    7.13 
  -1 -15   2 1013.16   91.89 
   1 -15  -2 1010.32   94.86 
   1 -15  -2  859.50   91.77 
  -1 -15   2  799.07   91.60 
   1 -15  -2 1346.17  107.26 
   1  15  -2  856.73   93.66 
   1  15  -2  870.06   93.77 
   1  15  -2 1267.88  106.77 
  -1  15   2  825.66   97.23 
  -1 -15   2  760.91   91.52 
  -1  15   2  897.03   92.04 
   1 -15  -2  973.54   94.90 
  -1 -15   1   59.88    9.20 
   1 -15  -1   79.66   14.29 
   1 -15  -1   87.74   10.15 
   1 -15  -1  102.76   14.75 
   1  15  -1   79.24   12.50 
   1  15  -1   65.66   12.44 
  -1  15   1   73.44   11.09 
   1  15  -1   50.48   21.30 
  -1 -15   1   79.29    9.39 
   1 -15   0 2062.04  199.48 
  -1 -15   0 1631.22  196.53 
   1 -15   0 2097.74  197.28 
  -1 -15   0 1777.08  202.80 
  -1 -15   0 1985.94  196.49 
  -1  15   0 1822.31  197.77 
   1 -15   0 2109.89  199.39 
  -1  15  -1   76.34   15.21 
  -1 -15  -1   67.58    8.71 
   1 -15   1   75.57   12.42 
   1  15   1   95.97   10.15 
  -1 -15  -1   94.89   21.42 
   1 -15   1   78.91   10.44 
  -1 -15  -1   60.63    8.85 
   1  15   1  123.43   27.49 
  -1 -15  -2  222.38   34.20 
   1 -15   2  484.42   52.35 
  -1  15  -2  257.56   31.75 
   1  15   2  423.07   41.54 
   1 -15   2  253.35   27.93 
  -1  15  -2  263.33   32.97 
   1 -15   2  272.08   29.08 
   1  15   2  245.47   26.77 
  -1  15  -2  264.00   31.66 
  -1 -15  -2  224.27   26.36 
  -1  15  -3   43.79   13.38 
  -1 -15  -3   48.83    6.19 
  -1 -15  -3   64.25   17.50 
   1 -15   3   48.36    9.78 
  -1 -15  -3   57.07    6.24 
   1 -15   3   64.11   30.86 
  -1 -15  -3   54.62    8.79 
  -1  15  -3   37.00   12.56 
  -1  15  -3   39.88   13.10 
   1  15   3   39.69   15.69 
   1  15   3   43.02    7.15 
   1 -15   3   52.49    9.87 
   1  15   3   20.62   19.30 
   1 -15   4  530.14   57.52 
  -1 -15  -4  519.90   55.10 
   1  15   4  503.22   59.88 
  -1 -15  -4  544.68   55.13 
   1  15   4  434.39   63.25 
   1  15   4  515.52   55.50 
  -1  15  -4  602.01   62.30 
   1 -15   4  776.23   75.82 
  -1  15  -4  578.12   60.78 
  -1  15  -4  558.90   60.32 
  -1 -15  -4  594.00   61.25 
   1 -15   4  470.43   56.98 
   1 -15   5  124.21   20.07 
   1  15   5  101.36   30.34 
   1 -15   5  130.79   19.07 
   1  15   5  151.38   21.00 
  -1  15  -5  169.92   23.12 
  -1  15  -5  178.12   23.60 
  -1 -15  -5  196.73   24.41 
  -1 -15  -5  153.61   17.12 
   1 -15   5  195.42   35.81 
   1  15   5  152.48   17.55 
  -1 -15  -5  172.62   17.35 
   1  15   6 1117.08  109.03 
   1 -15   6  804.91  110.01 
  -1 -15  -6  939.35  108.74 
  -1  15  -6 1175.81  117.73 
  -1 -15  -6 1223.86  112.48 
  -1  15  -6 1112.64  113.40 
   1 -15   6 1399.58  124.67 
  -1  15  -6 1190.19  113.84 
  -1 -15  -6 1104.40  108.90 
   1  15   6 1108.09  119.80 
  -1 -15  -7   11.35   10.30 
  -1 -15  -7    2.99    4.37 
  -1  15  -7    4.57   13.24 
   1  15   7  -16.54   28.33 
   1 -15   7    3.62   26.98 
   1  15   7    1.30    5.51 
   1 -15   7   -3.80    7.12 
  -1  15  -7    5.12   22.64 
   1 -15   7   11.05    7.38 
  -1  15  -7   17.21   11.88 
  -1  15  -7    8.45   11.29 
  -1 -15  -7   -2.10    4.29 
  -1  15  -8  181.57   25.72 
   1 -15   8  151.84   39.18 
  -1  15  -8  143.40   24.73 
  -1 -15  -8  177.79   20.28 
  -1  15  -8  227.12   29.75 
  -1  15  -8  187.57   35.36 
  -1 -15  -8  175.16   20.23 
   1  15   8  173.37   37.49 
   1  15   8  178.91   20.38 
   1  15   9   70.52   32.97 
  -1  15  -9   64.04   16.90 
   1  15   9   79.24   10.59 
  -1 -15  -9   67.71   10.49 
  -1  15  -9   60.48   28.64 
  -1  15  -9   74.33   15.82 
  -1 -15  -9   73.37   10.60 
  -1 -15 -10  158.79   19.03 
  -1  15 -10  159.47   24.46 
  -1  15 -10  154.65   37.75 
   1  15  10  191.39   44.94 
  -1 -15 -10  145.69   19.00 
  -1  15 -11   -6.11   14.34 
   1  15  11    4.59   34.58 
  -1 -15 -11   -0.83    7.17 
  -1 -15 -12  581.86   60.88 
  -1  15 -12  502.53   64.51 
   1  15  12  579.84   80.75 
  -1 -15 -13   67.04   12.76 
   1  15  13   99.55   40.05 
  -1  15 -13   51.33   19.15 
   1  16 -13   36.02   14.27 
  -1  16  13   -5.58   42.78 
   1  16 -13   26.97   20.72 
   1 -16 -13    4.39    9.79 
   1 -16 -13    7.48    9.27 
   1 -16 -12  147.32   20.01 
   1  16 -12  129.58   28.43 
  -1  16  12  166.57   45.79 
   1  16 -12  144.52   23.31 
   1 -16 -12  150.18   20.08 
  -1  16  11   58.16   39.78 
   1  16 -11   32.40   19.06 
   1 -16 -11   19.46    8.76 
   1  16 -11   17.69   11.23 
   1 -16 -11   18.34    8.52 
   1 -16 -10 1026.99  118.78 
   1  16 -10 1056.22  120.87 
   1  16 -10 1360.88  130.12 
  -1  16  10 1054.39  133.44 
   1 -16 -10 1289.25  119.76 
   1 -16  -9  100.65   16.87 
   1 -16  -9  109.77   14.87 
   1 -16  -9  109.18   14.84 
   1  16  -9  100.92   17.35 
   1  16  -9  130.86   30.15 
   1 -16  -8  185.23   20.14 
   1  16  -8  150.33   22.19 
   1  16  -8  232.34   39.60 
   1  16  -8  217.78   38.04 
   1 -16  -8  182.59   24.98 
  -1 -16   8  163.14   21.68 
  -1 -16   8  164.93   21.02 
  -1  16   8  153.58   19.53 
   1 -16  -8  153.36   19.85 
   1 -16  -7   29.92    7.21 
   1  16  -7   -9.55   26.97 
  -1  16   7   32.68    7.62 
   1 -16  -7   40.38   18.42 
   1  16  -7   46.26   11.21 
  -1 -16   7   28.87    8.39 
   1 -16  -7   35.15    7.82 
  -1 -16   7   22.46   27.07 
  -1 -16   7   17.99    8.28 
   1  16  -6  413.79   54.49 
  -1  16   6  400.04   40.90 
   1 -16  -6  386.61   41.10 
  -1 -16   6  297.09   41.19 
  -1 -16   6  377.17   41.64 
   1 -16  -6  530.60   51.38 
  -1 -16   6  381.48   53.04 
   1  16  -6  389.31   43.16 
   1 -16  -6  394.31   41.21 
  -1 -16   5   61.40   10.27 
   1 -16  -5   59.80    9.74 
  -1 -16   5   58.13   10.10 
   1  16  -5   74.27   12.81 
   1 -16  -5   75.84   10.11 
  -1  16   5   70.08    9.84 
  -1 -16   5   41.87   27.71 
   1 -16  -5  103.17   26.95 
   1  16  -5  124.37   33.31 
   1 -16  -4 1752.45  126.08 
   1  16  -4 1113.03  110.54 
   1  16  -4 1069.77  110.62 
   1  16  -4 1545.24  127.26 
  -1 -16   4  901.55  108.41 
  -1 -16   4  920.47  108.48 
  -1 -16   4 1146.69  109.19 
  -1 -16   4 1047.46  117.10 
   1 -16  -4 1069.27  108.46 
  -1  16   4 1049.89  108.39 
   1 -16  -3   76.85   29.45 
  -1 -16   3   11.07   21.57 
  -1 -16   3   25.38    6.61 
   1  16  -3   54.68   10.62 
  -1 -16   3   29.17    6.58 
   1  16  -3   38.80   10.62 
  -1  16   3   53.03   22.44 
   1 -16  -3   43.59   11.32 
  -1  16   3   41.75    7.69 
   1  16  -3   16.55   22.77 
  -1 -16   3   56.63    8.17 
   1 -16  -3   47.75   11.86 
   1 -16  -3   49.49    7.50 
   1  16  -2  201.87   23.45 
   1 -16  -2  187.85   24.17 
  -1  16   2  164.93   29.35 
   1 -16  -2  208.87   24.15 
   1 -16  -2  288.16   42.11 
   1 -16  -2  203.16   20.59 
   1  16  -2  181.15   22.88 
  -1  16   2  192.65   21.14 
  -1 -16   2  143.58   19.87 
   1  16  -2  285.81   39.28 
  -1 -16   2  193.64   20.35 
  -1 -16   2  156.43   20.05 
   1  16  -1   -3.86   20.23 
   1 -16  -1    2.39    8.88 
  -1 -16   1    1.55    3.69 
   1  16  -1    8.88    7.49 
   1 -16  -1    9.27    5.28 
   1  16  -1    0.99    8.15 
  -1  16   1    4.93    6.30 
   1 -16  -1   -2.46    9.83 
  -1 -16   1    6.63    4.14 
   1 -16   0   79.38   12.71 
   1 -16   0   98.36   33.51 
   1 -16   0   82.13   12.77 
  -1 -16   0  104.38   23.72 
   1 -16   0   62.32    9.58 
   1  16   0  115.94   25.30 
  -1  16   0   69.91   11.65 
  -1 -16   0   71.97    8.68 
  -1 -16   0   60.26    8.67 
  -1 -16  -1   -1.36    3.20 
  -1 -16  -1    8.87   17.84 
   1  16   1    4.49    5.17 
  -1  16  -1    1.92   10.82 
   1 -16   1   -1.62    5.78 
   1 -16   1    8.58    7.89 
   1  16   1    3.53   20.08 
  -1 -16  -1    0.33    3.31 
  -1 -16  -2  515.31   53.33 
   1 -16   2  731.78   75.59 
   1 -16   2  557.75   54.54 
  -1 -16  -2  475.46   52.98 
  -1 -16  -2  450.43   59.80 
   1  16   2  491.62   53.41 
  -1  16  -2  479.22   57.59 
   1 -16   2  495.81   55.09 
  -1  16  -2  541.90   59.21 
  -1  16  -2  579.03   58.64 
   1  16   2  645.49   64.73 
   1 -16   3   11.30    7.44 
  -1 -16  -3   14.86    3.35 
  -1  16  -3   15.36   11.55 
  -1  16  -3    8.35   12.81 
   1 -16   3   13.68    7.18 
  -1 -16  -3   11.49    3.17 
  -1 -16  -3   19.93    5.96 
   1 -16   3   34.13   30.04 
  -1 -16  -3   12.92    5.86 
  -1  16  -3    3.51   11.32 
   1  16   3   10.48    5.01 
   1  16   3   -9.71   20.83 
  -1 -16  -3   22.65   17.57 
   1  16   3   18.98   14.90 
   1  16   4  468.73   61.62 
   1  16   4  439.94   55.26 
  -1 -16  -4  537.76   57.34 
  -1  16  -4  545.31   57.97 
  -1 -16  -4  469.64   50.60 
  -1 -16  -4  510.50   52.41 
   1 -16   4  443.99   52.72 
   1  16   4  477.47   51.10 
  -1  16  -4  531.59   56.43 
  -1  16  -4  582.34   57.30 
   1 -16   4  679.07   69.25 
  -1 -16  -4  479.62   52.26 
   1 -16   4  572.67   53.51 
  -1 -16  -4  469.23   50.62 
  -1 -16  -5    4.58   14.87 
   1 -16   5   -0.95    8.90 
   1  16   5    1.11    4.65 
  -1 -16  -5    0.57    3.32 
   1  16   5   -4.04   10.27 
  -1 -16  -5    0.60    3.67 
   1 -16   5    7.10    7.54 
  -1  16  -5   -9.02   11.54 
   1 -16   5   30.78   26.73 
  -1  16  -5    1.76   11.10 
   1  16   5    2.87   24.70 
  -1 -16  -6   19.45    4.82 
   1  16   6    3.14   27.41 
   1 -16   6   11.18    7.41 
  -1  16  -6   30.12   22.88 
  -1 -16  -6   21.41   13.90 
   1 -16   6    3.79   28.97 
   1 -16   6   15.21    7.37 
  -1  16  -6   26.73   12.30 
   1  16   6   20.97    5.86 
  -1 -16  -6   24.94    5.11 
  -1  16  -6    5.38   12.14 
  -1  16  -7  -14.27   16.42 
  -1 -16  -7    4.64    4.65 
   1  16   7   -6.87   28.90 
   1 -16   7    1.90    7.25 
   1 -16   7   -3.92    7.94 
  -1 -16  -7   12.42    4.48 
  -1 -16  -7    1.09   11.05 
   1 -16   7   33.97   30.37 
  -1  16  -7   14.61   11.33 
   1  16   7   -0.89    5.77 
  -1  16  -7   10.62   24.12 
  -1  16  -7    1.81   12.12 
   1  16   8  480.33   49.72 
   1  16   8  400.79   64.03 
  -1 -16  -8  451.37   49.59 
  -1  16  -8  411.64   54.33 
  -1  16  -8  471.24   54.69 
  -1 -16  -8  510.43   51.18 
  -1  16  -8  443.88   60.94 
  -1  16  -8  529.14   57.41 
  -1 -16  -8  454.35   49.56 
  -1 -16  -9   76.35   10.86 
  -1  16  -9   11.88   29.94 
   1  16   9   60.77   33.38 
  -1  16  -9   70.37   17.41 
  -1  16  -9   66.49   17.10 
  -1 -16  -9   75.79   10.92 
   1  16   9   87.27   11.32 
  -1  16 -10  830.24   92.94 
  -1 -16 -10  803.80   88.08 
  -1  16 -10  759.58   92.54 
   1  16  10  872.26  103.79 
  -1 -16 -10  890.73   88.23 
  -1 -16 -11    6.53    7.14 
  -1  16 -11   11.43   15.28 
  -1  16 -11   -8.64   15.84 
   1  16  11   18.88   37.08 
  -1  16 -12   20.52   15.29 
  -1 -16 -12   37.37   10.37 
  -1  16 -12   26.86   17.30 
  -1  16 -13   -2.46   14.90 
  -1  16 -13  -15.63   18.10 
  -1 -16 -13    3.20    8.67 
   1  16  13   10.75   38.97 
   1 -17 -13  188.58   23.75 
  -1  17  13  194.20   52.50 
   1  17 -13  147.73   31.41 
   1  17 -13  182.58   27.01 
   1 -17 -13  181.44   23.52 
  -1  17  12  409.90   71.51 
   1 -17 -12  429.90   50.04 
   1 -17 -12  479.01   50.20 
   1  17 -12  517.58   60.01 
   1  17 -12  422.47   52.97 
   1  17 -11   59.30   14.69 
   1 -17 -11   78.05   12.38 
  -1  17  11   79.58   40.40 
   1  17 -11   79.31   23.37 
   1 -17 -11   55.15   11.84 
   1 -17 -10   32.21    9.09 
   1  17 -10   14.22   11.82 
   1 -17 -10   13.33    5.86 
   1  17 -10   21.29   21.04 
   1 -17 -10   26.98    9.91 
   1  17  -9   20.58   11.38 
   1  17  -9    7.61   20.64 
   1 -17  -9   13.17    7.43 
   1 -17  -9    1.02   12.04 
   1 -17  -9   10.68    7.10 
   1  17  -8  691.90   72.35 
  -1 -17   8  547.98   70.28 
  -1 -17   8  642.70   71.16 
   1 -17  -8  675.83   69.91 
   1  17  -8  924.37   87.54 
   1 -17  -8  640.99   69.81 
   1 -17  -8  810.36   74.31 
   1 -17  -7  357.41   36.73 
  -1 -17   7  327.97   37.59 
  -1  17   7  336.96   36.54 
   1 -17  -7  334.41   36.67 
   1  17  -7  277.02   49.76 
  -1 -17   7  302.29   37.25 
   1  17  -7  320.60   39.17 
   1 -17  -7  393.02   43.72 
   1  17  -6  863.55   85.29 
  -1 -17   6  699.64   83.11 
   1  17  -6  743.12   93.17 
  -1 -17   6  650.17   82.96 
   1 -17  -6  845.07   82.89 
   1 -17  -6 1108.78   92.65 
   1 -17  -6  801.79   82.83 
  -1 -17   6  806.92   94.16 
  -1  17   6  825.05   82.59 
   1 -17  -5    1.12    5.88 
  -1 -17   5   25.34   27.58 
  -1 -17   5    8.12    6.40 
   1  17  -5    3.84    9.59 
   1  17  -5   -4.84   27.82 
   1  17  -5   -2.42    9.00 
  -1 -17   5   20.74    6.83 
  -1  17   5    9.53    5.85 
   1 -17  -5    8.92    5.58 
   1 -17  -5   36.73   24.21 
  -1 -17   5   10.73    8.06 
  -1  17   4    2.69   25.27 
   1 -17  -4   40.99   27.10 
   1  17  -4   -3.63    9.47 
   1  17  -4   -1.22    9.42 
  -1  17   4   17.28    6.29 
   1 -17  -4    4.15    5.32 
  -1 -17   4    9.15   24.78 
  -1 -17   4    5.30    5.46 
  -1 -17   4    7.16    6.92 
  -1 -17   4    4.21    5.21 
   1  17  -4  -14.02   25.84 
  -1  17   3   -9.74   21.87 
  -1 -17   3    9.91    6.11 
  -1  17   3    6.41    6.32 
  -1 -17   3    1.59    4.85 
   1  17  -3   -8.96   26.45 
  -1 -17   3   14.66   21.98 
   1 -17  -3    6.50    5.44 
   1  17  -3   -7.20    8.91 
   1 -17  -3   -3.82   26.69 
  -1 -17   3    1.03    4.63 
   1 -17  -3   14.63   10.09 
   1 -17  -3   11.82   10.73 
   1  17  -3   -6.13    9.25 
   1 -17  -2 1264.34  128.34 
  -1  17   2 1167.26  131.97 
  -1 -17   2 1305.60  125.41 
  -1 -17   2 1048.56  125.28 
   1  17  -2 1182.81  127.74 
   1  17  -2 1638.79  143.24 
   1 -17  -2 1303.87  128.67 
   1  17  -2 1239.54  127.97 
  -1  17   2 1165.67  125.87 
   1 -17  -2 1269.69  125.62 
  -1 -17   2 1124.96  125.31 
   1 -17  -1  358.83   36.48 
   1 -17  -1  482.07   55.31 
  -1 -17   1  312.76   32.78 
   1  17  -1  445.27   51.67 
   1 -17  -1  325.40   33.40 
   1 -17  -1  337.78   36.41 
  -1 -17   1  252.12   32.69 
  -1  17   1  307.97   34.20 
   1 -17   0 1279.43  107.67 
  -1  17   0  737.99   86.25 
   1 -17   0  915.25   88.04 
  -1 -17   0  796.20   84.80 
  -1 -17   0  753.33   84.92 
  -1 -17   0  858.34   93.95 
   1 -17   0  874.63   87.80 
   1  17   0 1135.80  101.30 
   1 -17   0  874.28   85.64 
  -1 -17  -1   57.75    7.69 
   1  17   1   54.01    9.04 
   1 -17   1   61.83   11.41 
  -1  17  -1   24.27   14.09 
  -1 -17  -1   54.94    7.49 
  -1 -17  -1   76.09   21.49 
   1 -17   1   63.65    9.61 
   1  17   1   79.97   23.14 
  -1 -17  -2   40.48    6.40 
  -1  17  -2   52.94   13.82 
  -1 -17  -2   42.05   20.28 
   1  17   2   32.29    7.19 
   1 -17   2   44.62   10.09 
  -1  17  -2   37.92   13.68 
  -1  17  -2   43.04   13.32 
   1 -17   2   35.51    8.66 
  -1 -17  -2   39.53    5.91 
   1  17   2   48.27   18.71 
   1  17   3   -4.10   12.10 
  -1  17  -3   12.94   12.35 
   1  17   3  -23.09   24.15 
  -1 -17  -3    5.92    5.38 
  -1  17  -3   -8.73   12.65 
  -1 -17  -3    5.46    5.46 
  -1 -17  -3    5.31    3.03 
   1 -17   3    0.90    7.49 
   1 -17   3   10.27    7.68 
   1  17   3    5.78    4.83 
  -1 -17  -3    0.86    2.95 
  -1  17  -3  -10.82   12.37 
  -1 -17  -3   -6.13   18.20 
   1 -17   3   37.49   30.02 
   1 -17   4  560.76   60.36 
  -1 -17  -4  561.66   59.54 
   1  17   4  570.51   58.57 
   1 -17   4  826.41   78.39 
   1  17   4  550.70   69.25 
   1 -17   4  630.54   60.67 
  -1  17  -4  600.36   64.43 
  -1  17  -4  610.75   65.60 
  -1  17  -4  625.44   64.26 
  -1 -17  -4  545.19   57.93 
  -1 -17  -4  529.44   64.77 
  -1 -17  -4  525.76   57.92 
   1  17   4  514.81   62.69 
  -1 -17  -4  554.82   59.58 
  -1 -17  -5  105.96   11.99 
   1 -17   5   43.94   29.41 
   1  17   5   90.26   30.08 
  -1  17  -5   93.64   18.82 
   1  17   5   98.62   12.85 
   1 -17   5   97.35   14.83 
  -1 -17  -5  118.79   22.03 
   1  17   5  108.06   17.16 
   1 -17   5   99.62   16.30 
  -1 -17  -5  112.56   12.14 
  -1  17  -5  106.24   19.92 
  -1  17  -5   86.12   21.10 
   1  17   6 1105.39  117.01 
  -1 -17  -6 1224.56  116.81 
  -1  17  -6 1048.19  121.73 
  -1 -17  -6 1102.80  116.70 
   1 -17   6 1460.66  133.26 
  -1 -17  -6 1212.62  121.22 
  -1  17  -6 1026.31  121.62 
   1 -17   6 1051.86  118.50 
   1 -17   6 1184.89  119.37 
  -1  17  -6 1164.12  125.71 
   1  17   6  884.10  126.40 
   1 -17   6 1044.56  118.65 
  -1  17  -7  100.08   19.83 
  -1  17  -7  112.18   19.80 
  -1  17  -7   96.55   22.09 
   1 -17   7   83.86   14.79 
  -1 -17  -7  105.81   12.66 
  -1  17  -7  148.94   30.13 
   1  17   7  123.35   13.31 
  -1 -17  -7  102.05   18.28 
  -1 -17  -7  100.65   12.50 
   1  17   7   99.93   34.00 
   1 -17   7   88.09   14.85 
   1  17   8  152.83   19.46 
   1  17   8  155.12   40.39 
  -1 -17  -8  155.28   21.91 
  -1  17  -8  238.30   35.55 
  -1  17  -8  198.10   27.10 
  -1 -17  -8  167.44   19.40 
  -1  17  -8  153.00   27.49 
  -1  17  -8  169.06   26.36 
  -1 -17  -8  182.72   19.52 
  -1  17  -9   -3.06   26.19 
   1  17   9    7.72    6.75 
  -1  17  -9   -2.11   12.87 
  -1 -17  -9   -0.59    5.40 
  -1  17  -9   -2.08   12.72 
  -1 -17  -9    0.57    5.40 
  -1 -17  -9   -1.59    4.22 
  -1 -17 -10  181.27   20.95 
  -1 -17 -10  165.87   20.87 
   1  17  10  162.71   42.79 
  -1  17 -10  202.53   28.06 
  -1  17 -10  160.79   26.77 
  -1  17 -11   38.94   16.67 
   1  17  11   73.00   40.24 
  -1  17 -11   80.10   19.94 
  -1 -17 -11   48.24   10.22 
  -1  17 -12  545.09   62.41 
  -1  17 -12  441.63   60.80 
   1  17  12  628.65   78.40 
  -1 -17 -12  512.92   55.80 
  -1 -17 -13   90.90   14.68 
  -1  17 -13   90.86   21.81 
  -1  17 -13   64.24   19.62 
   1  17  13   77.17   46.00 
   1  18 -12  104.50   21.32 
   1 -18 -12  163.26   19.18 
  -1  18  12  125.29   49.68 
   1 -18 -12  114.46   18.17 
   1  18 -12  172.87   29.88 
   1 -18 -11  201.51   25.82 
   1  18 -11  218.88   36.11 
   1  18 -11  208.69   29.62 
   1 -18 -11  229.89   26.28 
   1  18 -10  851.27  100.95 
   1 -18 -10  898.54   98.38 
   1 -18 -10 1049.42   99.35 
   1  18 -10 1039.90  108.58 
   1 -18 -10  904.56   97.35 
   1 -18  -9  408.13   46.66 
   1  18  -9  435.03   49.74 
   1  18  -9  447.75   57.88 
   1 -18  -9  419.02   46.74 
   1 -18  -9  466.06   49.20 
   1 -18  -8  112.05   20.55 
   1 -18  -8   67.57   10.62 
   1 -18  -8   61.59   10.69 
   1  18  -8   62.18   14.43 
   1  18  -8   16.68   24.44 
  -1  18   7    1.69    6.75 
   1 -18  -7   25.71   17.96 
   1 -18  -7    6.49    6.34 
  -1 -18   7    1.73    7.42 
   1 -18  -7    1.93    6.24 
   1  18  -7   -5.66   10.66 
  -1 -18   7   -3.60    7.68 
  -1  18   6  259.32   28.53 
   1 -18  -6  260.36   28.74 
   1  18  -6  255.40   31.97 
   1 -18  -6  279.68   28.81 
   1  18  -6  287.77   32.14 
   1 -18  -6  355.53   39.61 
  -1 -18   6  224.29   28.92 
  -1 -18   6  215.88   28.92 
   1  18  -5  303.06   33.60 
   1  18  -5  425.50   52.96 
   1 -18  -5  267.42   30.24 
  -1 -18   5  237.46   44.15 
  -1 -18   5  228.28   30.38 
  -1 -18   5  328.82   31.70 
   1 -18  -5  402.39   44.66 
  -1  18   5  189.24   43.29 
  -1  18   5  285.67   30.29 
   1  18  -5  272.14   33.41 
  -1 -18   5  244.86   30.46 
  -1  18   4  765.91  107.60 
  -1 -18   4  861.31   99.51 
   1  18  -4 1405.26  120.87 
  -1  18   4  953.17   99.49 
  -1 -18   4  854.57   99.44 
   1  18  -4 1003.32  102.32 
  -1 -18   4 1073.73  111.04 
  -1 -18   4 1025.59   99.98 
   1  18  -4  978.90  102.21 
   1 -18  -4 1500.75  115.54 
   1 -18  -4  966.18   99.43 
  -1  18   3  867.55   92.57 
   1  18  -3  901.68   95.39 
   1 -18  -3 1275.02  109.29 
   1 -18  -3 1030.14   95.98 
  -1 -18   3 1031.09   92.70 
   1  18  -3 1351.46  113.03 
   1  18  -3  974.80   95.44 
   1 -18  -3  964.06   95.93 
  -1  18   3  742.25   99.47 
   1 -18  -3  912.36   92.50 
  -1 -18   3  740.77   92.16 
  -1 -18   3  966.44  103.23 
  -1 -18   3  747.82   92.24 
  -1  18   2   61.88   10.37 
  -1 -18   2   53.35    8.73 
  -1 -18   2   45.96    8.33 
  -1  18   2   82.07   24.58 
   1  18  -2   91.34   14.27 
  -1 -18   2   48.75    8.25 
   1 -18  -2   69.21   14.38 
   1  18  -2  114.06   31.02 
   1  18  -2   69.21   13.15 
   1 -18  -2   51.27   13.54 
   1 -18  -2   91.61   32.27 
   1 -18  -2   56.93    9.35 
  -1 -18   1   90.19   13.45 
   1  18  -1  160.50   33.02 
   1 -18  -1  132.31   18.01 
  -1  18   1  110.68   15.80 
   1 -18  -1  129.13   17.98 
  -1 -18   1  117.88   13.60 
  -1 -18   1  115.97   13.65 
  -1 -18   1  107.99   29.30 
   1 -18  -1  131.39   14.74 
  -1 -18   0  169.27   19.75 
   1  18   0  224.67   35.40 
  -1 -18   0  193.71   33.08 
   1 -18   0  226.75   23.77 
  -1 -18   0  172.98   19.65 
   1 -18   0  166.66   20.68 
  -1  18  -1  303.13   45.41 
   1 -18   1  438.45   42.91 
  -1 -18  -1  400.41   50.87 
   1  18   1  475.28   52.07 
   1  18   1  355.45   40.93 
   1 -18   1  408.56   41.21 
  -1 -18  -1  369.71   39.95 
  -1 -18  -1  370.07   40.07 
   1  18   2  464.89   48.30 
   1 -18   2  471.71   49.98 
   1 -18   2  493.75   49.03 
  -1 -18  -2  453.43   47.67 
  -1  18  -2  419.69   53.66 
  -1 -18  -2  471.82   57.35 
  -1 -18  -2  422.76   47.45 
   1  18   2  445.61   55.71 
   1  18   3  770.12   79.48 
  -1 -18  -3  804.83   79.59 
  -1  18  -3  814.93   85.20 
   1  18   3  725.07   89.31 
  -1  18  -3  832.93   86.30 
   1 -18   3  856.35   81.49 
  -1  18  -3  754.28   84.60 
  -1 -18  -3  724.58   78.69 
  -1 -18  -3  713.78   78.67 
  -1 -18  -3  783.64   86.77 
   1 -18   3  843.32   80.85 
   1  18   3  714.98   84.98 
   1 -18   3 1012.45   98.67 
   1 -18   4  698.73   66.43 
   1 -18   4  642.65   66.30 
  -1 -18  -4  555.04   63.63 
  -1  18  -4  622.27   69.90 
  -1 -18  -4  632.95   71.37 
  -1  18  -4  582.67   70.56 
  -1  18  -4  676.14   70.56 
  -1 -18  -4  697.46   65.54 
   1 -18   4  747.64   82.03 
  -1 -18  -4  598.96   63.69 
   1  18   4  552.85   74.97 
  -1 -18  -4  643.70   65.26 
   1  18   4  640.54   64.46 
   1  18   4  550.53   68.70 
   1  18   5    4.61   11.09 
  -1 -18  -5   12.75   17.41 
  -1 -18  -5   14.58    4.11 
   1  18   5   12.61   28.57 
  -1 -18  -5   19.45    7.99 
   1 -18   5   24.60    8.26 
  -1  18  -5   29.11   15.74 
  -1 -18  -5   23.51    8.29 
  -1  18  -5   12.32   13.16 
  -1  18  -5   27.88   14.03 
  -1 -18  -5   16.62    4.24 
   1 -18   5   57.53   33.73 
   1 -18   5   24.02   10.39 
   1  18   5   15.41    5.82 
   1  18   6   20.53   28.63 
   1 -18   6   11.43    7.79 
   1 -18   6   17.08   10.65 
  -1  18  -6   18.27   13.24 
  -1  18  -6   49.16   24.05 
   1  18   6   16.82    6.13 
   1 -18   6   19.80    8.11 
  -1  18  -6   41.64   14.51 
  -1 -18  -6   20.27    4.77 
  -1 -18  -6   21.14    4.98 
  -1 -18  -6   21.17   16.37 
  -1 -18  -7  274.16   31.98 
  -1 -18  -7  227.15   26.02 
  -1  18  -7  240.10   33.06 
  -1  18  -7  274.26   34.03 
   1  18   7  192.91   43.41 
   1  18   7  237.95   26.55 
  -1 -18  -7  244.61   26.00 
   1 -18   7  232.64   29.65 
  -1  18  -7  188.85   40.54 
  -1 -18  -8  210.46   23.25 
  -1  18  -8  202.69   30.12 
  -1  18  -8  196.79   32.05 
  -1  18  -8  212.53   30.27 
   1  18   8  100.47   40.09 
  -1 -18  -8  207.47   23.22 
  -1 -18  -8  216.68   26.82 
   1  18   8  206.60   23.57 
  -1  18  -8  240.19   38.57 
  -1 -18  -9  375.34   41.48 
  -1  18  -9  400.07   47.95 
   1  18   9  398.12   60.74 
  -1  18  -9  352.29   47.45 
  -1 -18  -9  393.33   41.47 
  -1  18 -10  528.56   65.06 
  -1  18 -10  529.57   64.49 
  -1 -18 -10  569.17   58.96 
   1  18  10  484.20   75.42 
  -1 -18 -10  550.85   58.98 
   1  18  11   30.02   40.26 
  -1 -18 -11   -0.79    7.46 
  -1  18 -11   19.66   15.01 
  -1  18 -11   -4.86   15.88 
  -1 -18 -12   39.22    9.88 
  -1  18 -12   15.49   17.39 
  -1  18 -12   39.00   18.42 
   1  18  12   58.73   45.28 
   1  19 -12  168.71   27.36 
   1 -19 -12  186.95   22.53 
   1  19 -12  134.79   31.17 
   1 -19 -12  169.15   22.09 
   1 -19 -11  180.61   23.34 
   1 -19 -11  206.97   23.85 
   1  19 -11  197.22   34.56 
   1  19 -11  164.74   27.91 
   1  19 -10   16.20   12.37 
   1 -19 -10    7.76    9.11 
   1 -19 -10   -0.67    8.96 
   1  19 -10   10.33   20.16 
   1 -19 -10   12.80    7.80 
   1 -19  -9   67.16   11.70 
   1 -19  -9   80.37   17.73 
   1  19  -9  100.23   25.83 
   1  19  -9   52.39   15.24 
   1 -19  -9   74.95   11.63 
   1  19  -8  155.92   32.40 
   1 -19  -8  166.93   20.21 
   1 -19  -8  135.12   26.19 
   1  19  -8  179.74   24.32 
   1 -19  -8  168.15   20.18 
   1  19  -7 1053.86  108.59 
   1 -19  -7 1036.97  105.43 
  -1 -19   7  894.93  105.86 
   1 -19  -7 1016.93  105.36 
   1  19  -7 1088.96  109.08 
  -1 -19   7  921.00  106.03 
  -1  19   7  995.80  105.18 
   1 -19  -7 1275.72  112.54 
  -1  19   6  344.37   36.31 
  -1  19   6  332.81   53.71 
   1 -19  -6  414.00   46.97 
   1  19  -6  333.76   39.77 
   1 -19  -6  352.35   36.33 
  -1 -19   6  368.48   37.95 
  -1 -19   6  319.09   36.74 
   1 -19  -6  324.25   36.26 
   1  19  -6  341.42   39.94 
  -1 -19   6  262.47   36.33 
   1 -19  -5  768.51   71.18 
  -1  19   5  553.29   58.96 
   1  19  -5  560.31   62.31 
  -1 -19   5  602.20   59.93 
   1  19  -5  750.47   77.92 
   1  19  -5  596.59   62.40 
  -1  19   5  481.36   70.29 
  -1 -19   5  496.47   59.16 
  -1 -19   5  513.76   59.16 
   1  19  -4   37.44   24.61 
  -1 -19   4   17.00   29.54 
   1 -19  -4   17.56    6.66 
   1  19  -4   26.18   11.64 
  -1  19   4   18.22    7.69 
  -1 -19   4   14.88    6.65 
   1 -19  -4   34.25   12.01 
   1  19  -4   23.98   11.69 
  -1  19   4   -2.95   24.72 
  -1 -19   4   17.75    6.66 
   1 -19  -4    3.22   25.52 
   1 -19  -4   24.51   12.44 
  -1 -19   4   13.52    8.02 
   1 -19  -3   30.85    8.07 
   1  19  -3   45.24   12.71 
  -1 -19   3   28.70    7.18 
   1  19  -3   43.84   12.64 
   1  19  -3   45.13   28.68 
  -1 -19   3   32.98    7.34 
  -1 -19   3   51.48    8.41 
   1 -19  -3   72.15   14.78 
  -1  19   3   10.76   24.26 
  -1  19   3   32.01    9.07 
   1 -19  -3   15.41   11.91 
   1 -19  -2  614.43   67.09 
  -1 -19   2  573.09   66.76 
   1  19  -2  627.38   69.99 
   1 -19  -2  696.91   70.39 
  -1  19   2  586.56   75.26 
   1  19  -2  872.67   84.99 
  -1 -19   2  701.34   66.92 
   1 -19  -2  918.25   85.07 
   1  19  -2  664.69   70.17 
  -1 -19   2  584.20   66.86 
   1 -19  -2  668.06   70.08 
  -1  19   2  640.83   67.81 
  -1 -19   1 1964.47  214.71 
  -1 -19   1 2096.41  205.63 
   1 -19  -1 2211.64  208.80 
  -1  19   1 1885.25  206.81 
   1  19  -1 2591.65  221.08 
  -1 -19   1 1806.06  205.71 
   1 -19  -1 2968.80  224.53 
   1 -19  -1 2260.77  208.81 
   1 -19  -1 2071.73  206.21 
  -1 -19   1 1810.14  205.65 
   1 -19   0  622.80   64.29 
  -1 -19   0  550.51   63.42 
   1 -19   0  734.68   66.70 
   1  19   0  780.63   78.23 
  -1 -19   0  658.53   74.82 
   1 -19   0  855.50   83.92 
  -1 -19   0  586.12   63.32 
  -1 -19  -1  858.43   92.34 
   1 -19   1 1232.14  111.37 
   1 -19   1  951.17   94.83 
  -1 -19  -1  848.25   92.44 
   1 -19   1  933.42   93.48 
  -1 -19  -1  938.01  102.20 
   1  19   1  927.90  101.96 
  -1 -19  -2   43.20    6.75 
  -1 -19  -2   63.26   25.01 
   1 -19   2   34.51   10.21 
  -1 -19  -2   41.77    6.63 
  -1  19  -2   39.14   15.89 
   1  19   2   42.27    8.52 
   1  19   2   17.62   16.22 
   1 -19   2   59.31    9.64 
  -1 -19  -3    4.70   20.63 
   1  19   3  -12.60   14.50 
   1  19   3    0.95    6.21 
  -1 -19  -3   -2.49    5.03 
   1 -19   3    3.74    8.21 
  -1  19  -3   15.93   13.66 
   1 -19   3    4.26   31.05 
  -1  19  -3   -1.97   13.00 
   1 -19   3   12.27    8.29 
  -1 -19  -3    3.46    3.40 
  -1  19  -3    7.15   12.36 
  -1 -19  -3    6.74    3.52 
   1 -19   4  250.53   27.44 
   1  19   4  236.46   25.18 
  -1  19  -4  235.40   33.48 
  -1 -19  -4  208.82   23.96 
  -1 -19  -4  244.22   25.66 
  -1  19  -4  269.46   32.84 
   1  19   4  218.69   41.16 
   1 -19   4  338.40   48.34 
   1  19   4  246.85   30.96 
  -1  19  -4  248.68   33.05 
  -1 -19  -4  213.92   25.54 
   1 -19   4  247.61   27.25 
  -1 -19  -4  210.33   24.00 
  -1 -19  -4  274.49   35.35 
   1  19   5  980.12  126.05 
  -1  19  -5 1140.03  128.35 
   1  19   5 1147.03  133.83 
   1  19   5 1219.33  123.03 
   1 -19   5 1237.54  124.84 
  -1 -19  -5 1176.32  124.03 
   1 -19   5 1321.17  125.07 
  -1 -19  -5 1142.89  122.32 
  -1 -19  -5 1091.87  128.27 
  -1 -19  -5 1143.15  123.99 
  -1 -19  -5 1226.24  122.42 
  -1  19  -5 1328.45  129.65 
  -1  19  -5 1059.23  129.52 
   1  19   6  367.34   39.35 
  -1 -19  -6  346.22   38.64 
   1 -19   6  455.99   42.69 
  -1  19  -6  307.13   44.87 
   1 -19   6  363.82   41.05 
   1  19   6  295.58   53.13 
  -1  19  -6  407.73   46.42 
  -1 -19  -6  365.48   38.67 
  -1 -19  -6  374.89   45.86 
  -1  19  -6  301.34   50.94 
   1 -19   6  393.84   41.56 
  -1  19  -7  478.02   56.73 
  -1 -19  -7  461.90   55.09 
   1 -19   7  486.30   53.30 
   1  19   7  600.71   68.45 
   1  19   7  467.78   50.48 
  -1  19  -7  453.93   62.14 
  -1 -19  -7  488.23   50.06 
  -1 -19  -7  456.00   50.00 
  -1  19  -7  469.18   57.40 
  -1 -19  -8   -0.48    4.76 
   1  19   8    7.97    6.39 
   1  19   8  -29.14   32.70 
  -1 -19  -8   -2.32    4.92 
  -1  19  -8  -21.72   28.07 
  -1  19  -8    6.80   13.62 
  -1 -19  -8   -4.87   13.13 
  -1  19  -8    2.31   15.44 
  -1  19  -9    7.03   16.04 
   1  19   9   53.68   35.05 
  -1 -19  -9   44.45    8.14 
  -1  19  -9   40.12   16.95 
  -1 -19  -9   46.43    8.03 
  -1  19 -10   53.44   17.77 
  -1 -19 -10   43.57    8.82 
   1  19  10   38.37   38.13 
  -1  19 -10   34.43   18.58 
  -1  19 -11  474.05   61.67 
  -1 -19 -11  534.18   55.69 
  -1  19 -11  465.27   61.72 
   1  19  11  576.49   78.40 
   1  19  12  252.10   52.37 
  -1 -19 -12  156.09   21.11 
  -1  19 -12  183.70   30.07 
  -1  19 -12  154.89   28.42 
   1 -20 -11  787.70   85.20 
   1 -20 -11  839.40   85.47 
   1  20 -11  821.70   94.23 
   1  20 -11  722.37   89.05 
   1 -20 -10  109.66   15.68 
   1  20 -10   94.96   25.61 
   1 -20 -10   79.57   13.44 
   1  20 -10   73.73   18.75 
   1 -20 -10  103.44   14.84 
   1 -20  -9  730.51   81.43 
   1  20  -9  681.01   84.82 
   1 -20  -9  815.15   81.73 
   1 -20  -9  837.39   84.83 
   1  20  -9  768.90   85.77 
   1  20  -9  770.96   91.88 
   1  20  -8  -11.59   23.20 
   1  20  -8   10.52   12.65 
   1 -20  -8    4.97    6.73 
   1 -20  -8    7.45   18.12 
   1 -20  -8    9.28    6.85 
   1  20  -8   -9.19   13.33 
  -1 -20   7    7.04   10.07 
  -1 -20   7    4.58    7.65 
  -1  20   7   11.93   32.32 
   1 -20  -7    2.67    6.63 
   1 -20  -7    5.31    7.37 
   1  20  -7   11.92   11.48 
   1 -20  -7   42.24   21.44 
   1  20  -7   15.53   12.31 
  -1 -20   7   13.32    8.71 
   1 -20  -6   40.89    8.24 
  -1 -20   6   24.91    9.03 
   1  20  -6   27.95   13.24 
   1 -20  -6   53.73   23.59 
   1  20  -6   84.58   28.15 
  -1 -20   6   56.67   11.89 
   1 -20  -6   47.56    8.77 
  -1  20   6   77.02   32.81 
   1  20  -6   29.82   13.08 
  -1  20   6   34.61    8.60 
  -1 -20   6   44.18    9.87 
  -1 -20   5  736.86   82.00 
  -1  20   5  641.71   91.69 
   1  20  -5  746.15   85.04 
   1  20  -5  772.83   85.12 
   1 -20  -5  778.98   81.63 
   1 -20  -5  971.18   92.91 
   1  20  -5  921.21   97.31 
   1 -20  -5  736.23   81.55 
  -1 -20   5  737.31   82.02 
  -1  20   5  780.52   81.69 
  -1 -20   5  889.04   82.63 
  -1 -20   4   30.61    8.65 
   1  20  -4    4.31   25.44 
   1  20  -4   39.23   13.24 
  -1 -20   4   32.76    7.85 
  -1  20   4   12.36   26.55 
   1  20  -4   43.65   13.50 
   1 -20  -4   29.53    7.42 
  -1 -20   4   28.87    7.53 
   1 -20  -4   77.81   27.50 
   1 -20  -4   27.21   13.11 
  -1  20   4   42.50    8.99 
   1 -20  -4   35.47   13.35 
  -1  20   3 1648.37  198.83 
  -1 -20   3 1724.17  191.23 
   1 -20  -3 1893.24  194.20 
   1  20  -3 1763.50  194.16 
  -1  20   3 1813.18  191.67 
   1 -20  -3 1988.12  194.59 
   1  20  -3 1949.93  194.75 
   1 -20  -3 2381.09  204.57 
   1  20  -3 2386.61  207.17 
  -1 -20   3 1628.11  191.16 
   1 -20  -3 1829.72  191.28 
  -1 -20   3 2089.35  191.37 
   1 -20  -2   53.42   29.99 
   1  20  -2   52.46   26.29 
  -1 -20   2   65.48   10.16 
   1  20  -2   77.89   15.07 
   1 -20  -2   76.17   10.99 
   1 -20  -2   59.71   14.62 
   1  20  -2   51.28   14.79 
  -1  20   2   44.38   25.49 
   1 -20  -2   71.80   15.03 
  -1  20   2   70.12   12.56 
  -1 -20   2   70.72   10.05 
  -1 -20   2   92.05   10.48 
  -1 -20   1   17.12    5.75 
   1 -20  -1   40.72   30.12 
  -1 -20   1   25.35   26.31 
  -1 -20   1   22.67    5.98 
   1 -20  -1   28.92   10.95 
   1  20  -1   44.82   24.01 
   1 -20  -1   25.32    7.61 
  -1 -20   1   20.06    5.94 
  -1  20   1   33.44   10.18 
   1 -20  -1   24.59   10.74 
  -1 -20   0   36.22   27.48 
   1 -20   0   54.41   11.83 
   1 -20   0   38.85    8.47 
  -1 -20   0   48.08    7.07 
  -1 -20   0   42.39    7.12 
   1 -20   0   54.14   33.81 
   1  20   0   19.90   19.23 
   1  20   1  659.85   80.14 
   1 -20   1  707.94   72.47 
  -1 -20  -1  740.61   83.07 
  -1 -20  -1  643.95   71.30 
  -1 -20  -1  658.50   71.33 
   1 -20   1  900.25   90.80 
   1 -20   1  806.61   74.16 
  -1 -20  -2   -1.45    4.56 
   1  20   2   11.63    7.39 
   1  20   2    9.80   15.46 
  -1 -20  -2    8.52    4.47 
   1 -20   2   11.75    8.71 
  -1 -20  -2  -10.76   21.86 
  -1  20  -2   -4.84   13.11 
   1 -20   2   10.80    8.04 
   1 -20   3 2321.98  200.69 
  -1 -20  -3 1815.61  198.43 
   1 -20   3 2249.53  201.39 
  -1  20  -3 2113.35  205.03 
  -1 -20  -3 1965.29  206.75 
  -1  20  -3 2076.19  206.38 
  -1 -20  -3 1825.90  198.43 
   1  20   3 1813.77  204.28 
   1  20   3 1918.17  199.43 
  -1  20  -3 2205.42  205.27 
   1  20   4   32.72   14.52 
   1  20   4    6.37    6.06 
  -1  20  -4   17.25   14.90 
   1 -20   4    4.87    7.72 
  -1 -20  -4    5.43    3.39 
  -1  20  -4   -5.11   14.83 
  -1  20  -4   15.40   14.50 
   1 -20   4   14.54    9.51 
  -1 -20  -4   16.97    6.26 
  -1 -20  -4    3.33    3.37 
  -1 -20  -4   -2.31   21.26 
   1  20   5  147.70   38.48 
  -1 -20  -5  217.58   22.55 
  -1  20  -5  200.87   29.75 
  -1 -20  -5  171.40   22.11 
   1 -20   5  205.88   23.40 
  -1 -20  -5  177.34   20.01 
  -1 -20  -5  186.58   20.14 
  -1  20  -5  210.45   31.13 
   1  20   5  125.99   25.20 
  -1  20  -5  215.13   29.60 
   1  20   5  174.12   21.23 
   1 -20   5  205.25   23.97 
  -1 -20  -5  150.65   31.05 
  -1  20  -6   23.65   25.77 
   1 -20   6   43.73   12.16 
   1 -20   6   28.22   10.14 
   1  20   6   33.40   30.68 
   1 -20   6   20.16    9.22 
  -1 -20  -6   18.32    9.30 
  -1  20  -6   13.64   14.90 
  -1  20  -6   37.48   15.67 
  -1 -20  -6   26.44    9.18 
   1  20   6   27.40    7.11 
  -1 -20  -6   21.22    5.16 
  -1 -20  -6   33.07    5.31 
  -1 -20  -6   28.88   19.87 
  -1 -20  -7  578.10   68.37 
  -1  20  -7  525.16   69.48 
  -1 -20  -7  639.61   63.16 
  -1  20  -7  599.34   70.57 
  -1 -20  -7  595.97   63.06 
   1 -20   7  619.08   66.26 
   1  20   7  475.96   77.37 
   1  20   7  583.80   63.64 
  -1  20  -7  624.60   74.89 
  -1 -20  -8   -7.66    5.05 
   1  20   8   12.93   35.34 
  -1 -20  -8   -1.39    4.93 
  -1  20  -8   -7.21   15.26 
  -1 -20  -8   17.69   13.71 
  -1  20  -8    2.45   14.98 
   1 -20   8    8.98   11.48 
  -1 -20  -9 1229.10  122.37 
   1  20   9 1114.27  136.77 
  -1  20  -9 1068.80  126.61 
  -1  20  -9 1030.79  126.88 
  -1 -20  -9 1170.68  120.84 
  -1 -20  -9 1160.68  120.80 
  -1  20 -10   44.53   19.23 
  -1 -20 -10    5.25    6.43 
   1  20  10   49.44   40.91 
  -1  20 -10   12.88   16.87 
   1  20  11  169.49   51.99 
  -1  20 -11  163.59   30.64 
  -1  20 -11  187.74   31.91 
  -1 -20 -11  202.28   23.23 
   1  21 -11  123.72   22.76 
   1  21 -11   97.16   26.08 
   1 -21 -11   81.71   14.22 
   1  21 -11   74.91   19.78 
   1 -21 -11  104.39   14.71 
   1  21 -10   49.99   16.97 
   1  21 -10   42.50   21.96 
   1 -21 -10   35.10    9.80 
   1  21 -10   39.31   17.09 
   1 -21 -10   35.15   10.77 
   1 -21  -9  229.39   26.28 
   1  21  -9  206.56   30.65 
   1  21  -9  186.89   30.87 
   1  21  -9  230.39   37.72 
   1 -21  -9  233.70   26.45 
   1 -21  -8   27.78   19.10 
   1 -21  -8   57.94    9.39 
   1  21  -8   48.95   24.70 
  -1 -21   8   45.65   12.69 
   1  21  -8   46.33   14.09 
   1 -21  -8   33.10    8.72 
   1  21  -8   42.14   15.14 
  -1 -21   7 1094.57  110.78 
   1 -21  -7 1037.46  109.30 
   1  21  -7 1062.91  113.30 
  -1  21   7  862.90  121.53 
   1 -21  -7 1191.31  116.69 
   1  21  -7  988.55  112.91 
   1 -21  -7 1019.19  109.29 
   1 -21  -6   32.27    8.04 
  -1 -21   6   35.85    9.15 
   1  21  -6   24.83   13.97 
  -1  21   6   21.95    8.46 
   1 -21  -6   64.25   25.75 
   1 -21  -6   45.45    8.34 
  -1 -21   6   34.40   10.65 
   1  21  -6   20.29   22.22 
   1  21  -6   23.43   14.18 
  -1 -21   6   27.42    8.98 
  -1  21   6    3.79   29.54 
   1 -21  -5 1389.75  118.92 
   1 -21  -5  943.59  106.42 
  -1 -21   5 1183.83  107.41 
   1 -21  -5 1041.10  109.90 
  -1  21   5  993.64  106.66 
   1  21  -5  943.11  110.01 
   1  21  -5 1055.13  110.69 
   1 -21  -5  979.89  106.47 
   1  21  -5 1235.39  120.92 
   1 -21  -5 1091.91  110.24 
  -1 -21   5  995.29  106.97 
  -1 -21   5  950.66  106.85 
  -1  21   5  947.81  117.63 
  -1 -21   4    5.04    7.57 
  -1 -21   4   -6.78    6.71 
  -1 -21   4   -0.69    6.60 
  -1  21   4    9.68   27.96 
   1  21  -4    1.69   11.34 
   1  21  -4   -4.14   20.71 
   1 -21  -4    6.01   11.87 
   1 -21  -4    0.61    5.78 
   1 -21  -4   -3.28   25.63 
   1  21  -4   -5.21   12.22 
   1 -21  -4   -3.10   11.48 
  -1  21   4   -4.76    7.72 
   1 -21  -3   50.44    9.07 
   1 -21  -3   51.30   13.00 
  -1 -21   3   47.95    8.57 
  -1 -21   3   55.72    9.18 
  -1  21   3   79.84   29.42 
   1 -21  -3   53.75   29.74 
   1  21  -3   68.09   23.47 
   1  21  -3   50.71   14.36 
   1  21  -3   49.60   13.80 
  -1 -21   3   34.14    8.13 
   1 -21  -3   29.46   13.44 
  -1  21   3   33.62    9.81 
  -1  21   2   54.93   25.13 
   1  21  -2   37.12   22.72 
  -1 -21   2   53.43    8.56 
   1 -21  -2   67.00   13.76 
   1 -21  -2   57.80    9.71 
   1 -21  -2   59.41   13.78 
   1 -21  -2   64.92   30.90 
  -1 -21   2   58.19    8.82 
  -1 -21   2   40.28    8.02 
  -1  21   2   42.64   10.87 
   1 -21  -1 1593.32  164.16 
   1 -21  -1 2094.11  178.41 
   1 -21  -1 1624.33  162.24 
  -1 -21   1 1612.96  161.59 
  -1  21   1 1378.43  162.91 
   1 -21  -1 1821.73  164.99 
   1  21  -1 1676.58  172.52 
  -1 -21   1 1530.51  161.75 
  -1 -21   1 1402.44  161.60 
  -1 -21   1 1937.60  174.39 
   1 -21   0   28.63    9.87 
   1  21   0   21.76   20.00 
  -1 -21   0    3.19   27.03 
   1 -21   0   11.42    7.48 
   1 -21   0   46.37   30.63 
  -1 -21   0   22.36    5.79 
  -1 -21   0   22.52    5.51 
  -1 -21  -1 1070.80  116.44 
   1  21   1  847.56  112.41 
   1 -21   1 1078.83  107.54 
   1 -21   1 1307.09  123.55 
  -1 -21  -1  962.94  105.12 
  -1 -21  -1  985.56  105.14 
   1 -21   1 1115.01  106.34 
  -1 -21  -2   77.00   26.42 
  -1 -21  -2   72.85    9.51 
   1 -21   2   59.26   12.73 
   1  21   2   62.24   11.60 
   1 -21   2   99.95   12.46 
  -1 -21  -2   74.67    9.76 
   1  21   2   73.47   20.31 
   1  21   3   37.92    9.08 
  -1  21  -3   77.81   19.16 
   1 -21   3   55.09   11.07 
   1  21   3   71.15   17.91 
  -1 -21  -3   40.69    6.31 
   1 -21   3   45.70   10.38 
  -1 -21  -3   46.91    6.36 
  -1 -21  -3   77.31   24.21 
   1  21   4   50.25   15.04 
  -1  21  -4   13.32   13.28 
   1 -21   4   26.44   10.42 
   1 -21   4   38.79   10.69 
  -1 -21  -4   31.91    5.23 
  -1  21  -4    4.48   15.24 
   1  21   4   32.09    7.78 
  -1  21  -4   34.01   15.82 
  -1 -21  -4   14.83   22.11 
  -1 -21  -4   38.83    5.37 
  -1  21  -5 1988.77  206.06 
   1 -21   5 1937.64  201.66 
  -1  21  -5 1811.43  206.64 
  -1 -21  -5 1945.05  200.36 
  -1 -21  -5 1990.91  200.36 
   1 -21   5 2083.57  201.76 
  -1 -21  -5 1940.98  206.28 
  -1 -21  -5 1869.19  199.09 
  -1  21  -5 2023.48  206.35 
   1  21   5 1827.68  199.92 
  -1 -21  -5 1971.30  199.19 
  -1  21  -6   24.55   27.78 
   1  21   6   48.54   10.32 
  -1 -21  -6   45.17   11.84 
   1  21   6   38.54   32.18 
  -1  21  -6   69.34   19.45 
  -1 -21  -6   49.83   21.20 
  -1 -21  -6   72.54    8.61 
  -1 -21  -6   67.91   12.07 
   1 -21   6   77.08   14.19 
  -1  21  -6   83.67   19.48 
  -1 -21  -6   74.54    8.63 
  -1 -21  -7  681.05   71.41 
   1 -21   7  660.78   67.65 
  -1  21  -7  668.13   72.69 
   1  21   7  572.08   80.89 
  -1 -21  -7  595.68   64.25 
  -1  21  -7  620.81   72.02 
  -1 -21  -7  603.32   64.30 
   1 -21   8   51.76   14.17 
  -1 -21  -8   42.04   16.69 
  -1 -21  -8   45.13    7.40 
  -1  21  -8   26.04   18.09 
  -1 -21  -8   44.31    7.53 
  -1  21  -8   70.82   19.10 
   1 -21   9   29.16   13.99 
  -1 -21  -9   45.62    8.01 
  -1 -21  -9   41.56    7.86 
   1  21   9   47.78   38.69 
  -1  21  -9   43.04   20.85 
  -1  21  -9   49.92   18.65 
   1  21  10   50.91   39.22 
  -1 -21 -10   46.38    8.68 
  -1  21 -10   13.56   18.37 
  -1  21 -10   44.23   21.50 
  -1  21 -11  486.41   70.96 
   1  21  11  603.63   87.81 
  -1 -21 -11  642.85   64.96 
  -1  21 -11  593.41   72.30 
   1  22 -11  415.85   56.76 
   1  22 -11  574.73   63.42 
   1  22 -10  201.74   28.94 
   1  22 -10  164.66   32.91 
   1 -22 -10  168.87   22.03 
   1  22 -10  129.70   27.62 
   1 -22 -10  203.18   22.92 
   1 -22  -9  378.10   41.68 
   1  22  -9  391.91   47.34 
  -1 -22   9  361.78   43.70 
   1  22  -9  375.00   52.57 
   1 -22  -9  404.26   41.97 
   1  22  -9  337.40   46.28 
  -1  22   9  279.81   61.79 
  -1  22   8   27.36   36.91 
   1  22  -8  102.51   19.24 
   1 -22  -8   48.46   21.72 
  -1 -22   8   77.85   15.14 
   1  22  -8   36.94   17.50 
   1 -22  -8   73.40   11.48 
   1 -22  -8   77.36   11.56 
   1  22  -7   -9.87   13.36 
  -1  22   7   29.74   35.92 
   1 -22  -7  -14.90   23.04 
   1  22  -7    8.02   13.48 
   1 -22  -7    4.75    6.81 
  -1 -22   7    5.99   11.15 
   1 -22  -7   -4.10    7.44 
   1 -22  -6   16.13   12.48 
   1  22  -6   -1.98   13.38 
  -1 -22   6    0.88    7.63 
   1 -22  -6   -2.60    6.51 
   1 -22  -6   -1.31    6.86 
   1 -22  -6   19.62   25.45 
  -1 -22   6    2.66    7.93 
   1  22  -6   -1.92   13.32 
  -1 -22   6    2.61    9.14 
   1 -22  -6   -6.50   13.02 
   1  22  -6   -3.78   22.33 
  -1  22   6    3.94   33.56 
   1  22  -5  474.13   64.50 
  -1  22   5  294.01   64.95 
   1 -22  -5  534.56   57.22 
  -1 -22   5  547.85   53.81 
   1 -22  -5  479.34   56.65 
   1 -22  -5  663.83   67.63 
   1 -22  -5  463.64   52.94 
   1  22  -5  557.46   58.34 
   1 -22  -5  469.03   52.98 
  -1 -22   5  513.44   53.62 
  -1  22   5  485.47   53.41 
   1  22  -5  483.55   57.47 
  -1 -22   5  483.68   53.54 
  -1  22   4  339.66   62.94 
   1  22  -4  419.42   55.62 
  -1  22   4  451.44   52.37 
   1 -22  -4  470.66   55.20 
  -1 -22   4  527.24   52.10 
   1 -22  -4  483.32   55.42 
   1  22  -4  446.93   63.58 
   1  22  -4  426.60   55.68 
   1 -22  -4  560.06   65.19 
   1 -22  -4  473.17   51.95 
  -1 -22   4  530.47   52.28 
  -1 -22   4  501.44   52.18 
   1 -22  -3  800.43   80.03 
  -1 -22   3  837.00   76.77 
  -1 -22   3  665.89   76.63 
  -1  22   3  517.92   85.28 
   1  22  -3  686.71   80.47 
   1 -22  -3  703.46   76.78 
   1 -22  -3  982.20   92.91 
   1 -22  -3  757.26   79.95 
  -1 -22   3  686.46   76.66 
   1  22  -3  744.57   88.03 
  -1  22   3  719.20   77.56 
   1  22  -3  745.24   80.72 
   1 -22  -2  391.28   51.65 
   1 -22  -2  358.78   36.27 
   1 -22  -2  354.49   36.33 
  -1 -22   2  280.93   32.33 
  -1 -22   2  313.09   32.31 
  -1  22   2  286.22   34.09 
   1  22  -2  295.34   44.22 
   1 -22  -2  279.90   32.65 
  -1 -22   2  270.92   32.28 
  -1  22   2  215.95   43.76 
  -1 -22   1   45.13    8.48 
   1  22  -1   42.25   20.59 
  -1 -22   1   52.59    8.68 
  -1 -22   1   60.47    8.51 
   1 -22  -1   59.89    9.71 
   1 -22  -1   44.95   31.29 
  -1  22   1   38.09   11.74 
   1 -22  -1   71.49   12.97 
  -1 -22   0   23.06    6.30 
  -1 -22   0   60.42   29.88 
   1 -22   0   40.39   10.91 
   1  22   0   23.79   17.74 
  -1 -22   0   40.99    6.88 
  -1 -22   0   32.19    6.24 
   1 -22   0   46.79    9.11 
   1 -22   1  291.13   28.51 
  -1 -22  -1  223.40   41.43 
   1 -22   1  226.63   26.43 
   1  22   1  186.33   33.29 
  -1 -22  -1  223.73   24.89 
  -1 -22  -1  219.38   25.02 
   1 -22   2  562.54   59.91 
   1 -22   2  591.06   61.09 
   1  22   2  523.49   59.64 
  -1 -22  -2  639.07   71.97 
  -1 -22  -2  575.99   58.43 
   1  22   2  496.29   65.59 
  -1 -22  -2  540.71   58.56 
   1  22   3  858.15   80.78 
   1 -22   3  821.49   82.07 
  -1 -22  -3  710.14   79.05 
   1  22   3  788.81   86.79 
  -1 -22  -3  873.23   90.57 
   1 -22   3  899.65   81.47 
  -1 -22  -3  729.95   79.08 
   1  22   4  450.76   49.13 
   1 -22   4  491.02   50.99 
  -1 -22  -4  512.72   59.73 
  -1  22  -4  497.60   56.69 
  -1 -22  -4  436.20   47.69 
   1 -22   4  546.01   50.89 
  -1 -22  -4  452.40   47.70 
  -1  22  -4  529.31   56.62 
   1  22   4  375.17   53.58 
  -1  22  -5  126.10   26.55 
  -1 -22  -5  146.34   30.76 
  -1 -22  -5  155.51   17.56 
  -1 -22  -5  168.12   17.75 
   1 -22   5  169.21   21.63 
  -1  22  -5  161.04   27.32 
   1 -22   5  157.07   21.55 
   1  22   6   56.13   37.66 
  -1 -22  -6   87.20   13.86 
   1 -22   6  117.16   16.52 
  -1  22  -6   65.15   20.60 
  -1  22  -6  131.36   23.09 
  -1 -22  -6   89.21   13.57 
  -1 -22  -6   95.81   25.44 
  -1 -22  -6   82.56   10.58 
  -1 -22  -6   90.59   10.68 
  -1  22  -7  314.14   38.38 
  -1  22  -7  286.71   38.48 
  -1 -22  -7  216.65   30.64 
  -1 -22  -7  268.50   28.44 
  -1 -22  -7  269.17   31.14 
   1 -22   7  300.21   32.94 
   1  22   7  176.27   47.02 
  -1 -22  -7  261.33   28.39 
  -1 -22  -7  269.40   36.78 
  -1 -22  -8  409.66   44.91 
  -1  22  -8  394.58   53.72 
   1  22   8  457.08   67.30 
  -1  22  -8  398.74   52.84 
   1 -22   8  398.30   48.63 
  -1 -22  -8  448.79   44.99 
   1  22   9  724.60  100.37 
   1 -22   9  756.04   84.00 
  -1  22  -9  737.44   88.38 
  -1 -22  -9  790.91   80.57 
  -1  22  -9  697.03   88.07 
  -1 -22 -10  197.38   22.31 
  -1  22 -10  180.24   31.87 
   1  22  10  199.45   50.68 
  -1  22 -10  137.91   31.56 
   1 -22  10  201.24   27.60 
   1  23 -10   45.41   17.92 
  -1 -23  10   38.60   14.54 
   1  23 -10   43.31   23.20 
   1  23 -10   42.95   18.08 
   1 -23 -10   45.73   10.33 
   1 -23 -10   50.80   11.27 
   1 -23  -9   -0.80    7.58 
   1  23  -9   20.44   15.27 
   1 -23  -9    4.70    7.58 
  -1 -23   9    1.23   12.17 
   1  23  -9   -3.64   19.91 
   1  23  -9   23.00   17.25 
   1 -23  -8  309.84   33.65 
  -1 -23   8  273.71   35.48 
   1  23  -8  302.97   39.61 
   1 -23  -8  303.24   33.49 
   1  23  -8  301.10   39.82 
  -1  23   8  249.09   54.80 
  -1  23   7  271.61   50.11 
   1  23  -7  204.05   32.11 
   1 -23  -7  192.64   25.42 
   1  23  -7  253.09   31.43 
   1 -23  -7  233.57   25.81 
  -1 -23   7  229.34   27.56 
   1 -23  -7  274.38   38.44 
   1 -23  -6  589.33   60.86 
   1 -23  -6  436.45   47.68 
  -1  23   6  353.45   63.41 
   1  23  -6  407.58   52.58 
   1 -23  -6  422.40   47.59 
   1 -23  -6  441.31   51.89 
   1  23  -6  430.63   52.96 
  -1 -23   6  423.44   48.54 
  -1 -23   6  487.36   48.93 
   1 -23  -6  451.62   51.79 
   1  23  -6  415.50   59.08 
  -1 -23   6  446.92   48.68 
   1  23  -5  303.98   42.58 
   1 -23  -5  337.68   41.61 
  -1 -23   5  344.82   38.34 
   1 -23  -5  336.59   37.54 
  -1 -23   5  348.67   38.24 
   1 -23  -5  461.04   52.68 
   1  23  -5  311.31   42.48 
  -1  23   5  391.76   54.64 
   1 -23  -5  325.85   37.42 
   1 -23  -5  375.53   42.15 
  -1  23   5  301.58   37.82 
  -1 -23   5  388.60   38.40 
   1  23  -5  348.49   49.09 
  -1 -23   4   29.92    8.68 
   1 -23  -4   31.49   13.22 
   1  23  -4   39.42   14.71 
   1 -23  -4   35.00   29.58 
  -1 -23   4   34.57    8.58 
   1  23  -4   44.60   20.68 
   1  23  -4   44.11   15.52 
  -1  23   4   14.00   29.58 
  -1  23   4   45.98   10.12 
   1 -23  -4   29.45   13.85 
  -1 -23   4   41.65    9.14 
   1 -23  -4   36.43    8.49 
   1  23  -3   14.45   19.18 
   1 -23  -3    3.24    6.82 
   1 -23  -3   16.58   11.47 
   1  23  -3   20.66   12.66 
   1 -23  -3   19.63   11.90 
   1 -23  -3   37.47   30.59 
  -1  23   3  -16.18   27.25 
  -1 -23   3   12.14    6.18 
  -1 -23   3   12.86    7.13 
  -1  23   3   11.89    9.56 
  -1 -23   3    9.13    6.45 
   1  23  -3  -12.11   13.49 
  -1  23   2  430.72   51.30 
  -1  23   2  398.33   61.22 
   1 -23  -2  535.70   53.11 
  -1 -23   2  463.96   49.90 
   1 -23  -2  455.95   50.22 
   1  23  -2  411.40   59.03 
  -1 -23   2  453.93   49.83 
  -1 -23   2  469.43   49.73 
   1 -23  -2  552.84   53.43 
  -1 -23   1  356.59   40.32 
   1  23  -1  318.23   49.21 
  -1  23   1  370.58   52.80 
   1 -23  -1  443.62   43.56 
  -1 -23   1  404.88   40.47 
   1 -23  -1  368.03   41.04 
  -1 -23   1  357.94   40.28 
   1  23   0  676.95   89.67 
   1 -23   0  830.11   83.06 
   1 -23   0  886.04   84.69 
  -1 -23   0  764.06   82.08 
  -1 -23   0  751.66   82.00 
  -1 -23   0  792.47   82.07 
   1  23   1  461.30   67.60 
   1 -23   1  594.18   61.93 
   1 -23   1  644.93   63.44 
  -1 -23  -1  556.81   60.78 
  -1 -23  -1  584.18   60.68 
  -1 -23  -2   69.94   29.52 
   1 -23   2   91.03   15.01 
  -1 -23  -2   82.43   10.45 
  -1 -23  -2   81.54   11.02 
   1 -23   2   98.75   13.51 
   1  23   2   71.47   20.92 
   1 -23   3   30.46    9.86 
   1  23   3   -2.34   15.40 
  -1 -23  -3   -2.99   25.10 
  -1 -23  -3   16.63    4.23 
  -1 -23  -3   17.40    4.27 
   1 -23   3    8.61    8.33 
   1 -23   4  542.98   55.54 
  -1 -23  -4  469.00   52.14 
  -1 -23  -4  485.88   63.40 
  -1  23  -4  574.05   61.28 
   1 -23   4  577.35   55.13 
  -1 -23  -4  495.70   52.14 
   1  23   4  537.25   59.79 
  -1  23  -4  599.51   61.94 
   1 -23   5  566.45   59.58 
  -1 -23  -5  605.64   67.72 
  -1  23  -5  540.04   65.04 
  -1 -23  -5  524.21   56.50 
  -1  23  -5  616.12   66.12 
  -1 -23  -5  547.10   56.58 
  -1  23  -6  852.63   92.81 
  -1 -23  -6  786.09   92.22 
  -1 -23  -6  807.72   84.05 
  -1  23  -6  866.30   92.68 
   1 -23   6  930.04   87.58 
  -1 -23  -6  782.02   84.05 
  -1 -23  -7  244.61   26.87 
   1  23   7  253.97   50.87 
  -1 -23  -7  191.07   28.98 
  -1  23  -7  255.91   36.70 
  -1  23  -7  265.98   37.05 
  -1 -23  -7  268.62   37.09 
  -1 -23  -7  213.84   29.10 
  -1 -23  -7  275.60   27.05 
   1 -23   7  320.70   32.11 
   1  23   8   28.63   38.78 
  -1  23  -8   45.99   19.58 
   1 -23   8   43.18   14.71 
  -1  23  -8   89.19   20.36 
  -1 -23  -8   55.84    8.10 
  -1 -23  -8   51.24    8.04 
   1 -23   9   65.38   15.90 
  -1  23  -9   40.25   20.30 
  -1 -23  -9   51.52    8.53 
   1  23   9   45.70   39.84 
  -1  23  -9   41.49   21.26 
  -1  23 -10  151.68   28.80 
   1  23  10   80.94   45.27 
  -1  23 -10  171.75   30.12 
  -1 -24   9   26.68   12.31 
   1 -24  -9   24.27    9.28 
   1 -24  -9   33.65    8.94 
  -1  24   9   67.16   40.27 
   1  24  -9   31.85   18.08 
   1  24  -9   14.72   21.70 
   1  24  -9    9.64   17.08 
  -1  24   8  217.48   50.04 
   1  24  -8  217.42   31.90 
   1 -24  -8  209.91   24.42 
   1  24  -8  248.12   32.22 
   1 -24  -8  202.43   24.36 
  -1 -24   8  181.58   26.57 
   1 -24  -7   -0.69    6.98 
   1  24  -7    2.32   15.05 
   1  24  -7  -15.76   14.40 
  -1 -24   7   -3.84   10.64 
   1 -24  -7    6.17    6.87 
  -1  24   7    9.04   34.26 
  -1 -24   6   59.69   11.17 
  -1  24   6   42.04   34.67 
   1  24  -6   39.06   16.01 
   1 -24  -6   26.55   14.31 
   1 -24  -6   30.62    8.52 
   1 -24  -6   49.08   28.73 
   1  24  -6   35.77   16.46 
   1 -24  -6   47.86   15.01 
   1 -24  -6   28.17    8.54 
   1  24  -6   62.58   22.24 
   1 -24  -5    7.19    6.41 
  -1 -24   5   -3.34    8.23 
   1  24  -5   -3.66   17.86 
   1 -24  -5   -6.71   28.13 
   1  24  -5   10.39   14.62 
   1 -24  -5    1.63   12.83 
   1  24  -5   23.46   15.37 
  -1 -24   5    0.83    7.92 
   1 -24  -5   -1.58   12.66 
  -1 -24   5    7.22    8.35 
   1 -24  -5    5.91    7.02 
  -1  24   5   -3.91   30.68 
   1  24  -4  780.09   88.42 
   1  24  -4  721.14   93.01 
  -1 -24   4  754.21   83.89 
  -1 -24   4  762.62   83.91 
   1 -24  -4  824.15   83.95 
  -1 -24   4  863.22   83.85 
   1 -24  -4  915.72   87.46 
   1  24  -4  784.97   88.32 
  -1  24   4  665.85   94.92 
  -1  24   4  732.03   84.40 
   1 -24  -4  811.51   86.81 
   1 -24  -3   48.36    9.58 
   1 -24  -3   54.04   13.91 
  -1 -24   3   52.40    9.32 
   1 -24  -3   70.34   14.51 
  -1 -24   3   36.76    8.94 
  -1 -24   3   50.62    9.26 
   1  24  -3   86.37   23.30 
  -1  24   3   38.30   11.93 
  -1  24   3   50.70   29.61 
   1  24  -2  611.16   77.18 
  -1 -24   2  704.37   68.27 
  -1  24   2  602.71   79.68 
  -1  24   2  542.09   69.16 
   1 -24  -2  642.16   68.44 
  -1 -24   2  624.22   67.94 
  -1 -24   2  668.37   67.84 
   1 -24  -2  661.23   70.47 
   1 -24  -1  159.20   20.24 
  -1 -24   1  177.38   19.31 
   1  24  -1  135.10   29.33 
  -1 -24   1  164.56   19.12 
   1 -24  -1  201.54   22.55 
  -1 -24   1  151.67   19.07 
  -1  24   1  134.26   33.62 
   1 -24   0   34.12    9.48 
   1 -24   0   57.55   11.94 
   1  24   0   74.33   21.30 
  -1 -24   0   49.72    7.80 
  -1 -24   0   39.80    7.39 
  -1 -24   0   46.44    7.95 
  -1 -24  -1    4.59    4.40 
   1 -24   1   -4.17    7.83 
   1 -24   1   12.37    9.67 
  -1 -24  -1    1.72    5.12 
  -1 -24  -1    0.73    4.20 
   1  24   1   -2.79   16.33 
   1 -24   2 1115.31  113.30 
  -1 -24  -2 1045.34  110.72 
   1 -24   2 1131.18  112.42 
   1  24   2  942.45  117.48 
   1 -24   3  119.74   15.78 
   1 -24   3  121.53   16.72 
  -1 -24  -3   97.91   11.99 
  -1 -24  -3  104.82   12.01 
   1  24   3  143.09   24.02 
  -1 -24  -4  560.95   60.72 
   1 -24   4  664.32   63.77 
  -1 -24  -4  659.23   74.53 
   1 -24   4  644.80   64.18 
  -1 -24  -4  580.95   60.73 
  -1  24  -5   23.48   16.64 
  -1 -24  -5   69.07   24.65 
  -1  24  -5   51.74   19.04 
  -1 -24  -5   28.29    4.95 
   1 -24   5   29.51   11.42 
  -1 -24  -5   34.84    4.94 
  -1 -24  -6   12.06    3.91 
  -1  24  -6   16.59   18.76 
  -1  24  -6   24.40   16.60 
  -1 -24  -6   -2.54   22.19 
   1 -24   6   17.88   11.52 
  -1 -24  -6   12.12    3.71 
  -1 -24  -7   19.18    4.66 
  -1 -24  -7   24.47    5.14 
  -1  24  -7   28.04   19.49 
   1 -24   7   31.30   12.80 
  -1  24  -7   37.42   20.00 
   1  24   8  468.53   81.94 
   1 -24   8  591.56   65.27 
  -1 -24  -8  601.03   61.64 
  -1  24  -8  550.64   70.74 
  -1  24  -8  544.74   70.99 
  -1  24  -9   96.06   25.17 
   1 -24   9   76.73   17.17 
  -1  24  -9   54.09   21.48 
  -1 -25   9   56.63   14.27 
  -1  25   9   42.43   39.51 
   1  25  -9   36.04   18.51 
   1  25  -9   25.93   21.03 
   1 -25  -9   29.57    9.19 
   1  25  -9   26.35   18.13 
   1 -25  -9   44.33   10.15 
   1  25  -8  281.56   39.31 
  -1  25   8  263.46   52.81 
  -1 -25   8  288.55   33.66 
   1 -25  -8  273.34   31.79 
   1  25  -8  297.58   40.01 
   1 -25  -8  277.54   31.80 
   1  25  -7   -4.90   17.72 
   1 -25  -7   14.49    7.57 
   1 -25  -7   19.18    7.38 
  -1  25   7   18.64   36.64 
  -1 -25   7   12.23   10.19 
   1  25  -7   38.05   17.71 
  -1  25   6  516.48   83.62 
   1  25  -6  601.42   74.59 
  -1 -25   6  738.48   70.13 
   1  25  -6  582.68   74.63 
   1 -25  -6  653.46   69.04 
   1  25  -6  584.71   78.40 
   1 -25  -6  605.56   68.90 
   1 -25  -5   34.57    9.05 
   1  25  -5   28.17   16.69 
  -1  25   5   77.03   34.53 
   1 -25  -5   43.03   14.38 
   1 -25  -5   44.30    9.02 
   1  25  -5   30.94   17.00 
   1 -25  -5   63.28   15.26 
   1  25  -5   53.78   23.98 
  -1 -25   5   32.48    9.96 
  -1 -25   5   42.37   10.14 
  -1 -25   5   43.35   10.24 
   1 -25  -4   25.51    8.64 
  -1  25   4   68.11   33.32 
  -1 -25   4   19.09    7.99 
  -1 -25   4   28.59    8.55 
   1 -25  -4   41.56   12.80 
   1 -25  -4   45.24   13.56 
   1  25  -4   20.04   15.14 
  -1 -25   4   24.52    8.59 
   1  25  -4   17.75   19.83 
   1  25  -4   44.31   15.21 
  -1 -25   3   59.49    9.84 
  -1 -25   3   44.53    8.89 
   1  25  -3   24.22   19.02 
   1 -25  -3   42.38   13.21 
   1 -25  -3   49.43   14.44 
   1 -25  -3   51.35   10.08 
  -1 -25   3   49.73    9.40 
  -1  25   3   56.42   32.42 
   1 -25  -2  454.53   46.29 
  -1  25   2  405.36   58.80 
   1  25  -2  391.53   55.27 
   1 -25  -2  450.54   48.16 
  -1 -25   2  401.14   45.55 
  -1 -25   2  380.37   45.50 
  -1 -25   2  462.29   45.56 
   1 -25  -1   26.02    8.68 
  -1 -25   1   25.14    7.05 
  -1  25   1   37.45   27.92 
   1 -25  -1   54.09   11.87 
  -1 -25   1   37.29    7.19 
  -1 -25   1   39.39    7.25 
   1  25  -1   34.59   17.56 
  -1 -25   0 1081.74  110.39 
  -1 -25   0 1052.39  110.34 
   1 -25   0 1126.95  111.44 
   1 -25   0 1152.73  112.66 
  -1 -25   0  987.99  110.22 
   1  25   0  967.83  118.37 
  -1 -25  -1  151.83   17.23 
   1 -25   1  190.60   21.18 
  -1 -25  -1  158.76   17.66 
   1  25   1  111.16   26.59 
  -1 -25  -1  139.19   17.07 
   1 -25   1  150.90   19.37 
  -1 -25  -2   30.22    5.60 
   1  25   2   31.89   17.40 
   1 -25   2   27.75   10.21 
   1 -25   2   29.88    9.94 
   1 -25   3   13.59    9.19 
   1  25   3   25.03   16.87 
  -1 -25  -3   12.20    3.86 
   1 -25   3   12.54    9.31 
  -1 -25  -3   10.13    3.73 
  -1 -25  -4  280.10   29.56 
   1 -25   4  341.20   33.34 
  -1 -25  -4  274.10   29.54 
  -1  25  -5  145.97   26.58 
  -1 -25  -5  105.35   31.25 
  -1  25  -5  136.20   25.79 
   1 -25   5  129.87   18.81 
  -1  25  -6  805.90   96.48 
  -1  25  -6  832.19   96.55 
   1 -25   6  866.46   90.89 
  -1  25  -7   26.19   19.17 
   1 -25   7   -1.15   11.52 
  -1  25  -7    2.98   19.04 
   1 -25   8   51.20   15.51 
  -1  25  -8   71.16   22.20 
  -1  25  -8   84.31   22.77 
   1 -26  -8  228.73   26.40 
  -1  26   8  296.31   54.38 
  -1 -26   8  243.19   28.39 
   1  26  -8  196.54   34.22 
   1 -26  -8  227.07   26.35 
   1  26  -8  168.73   33.87 
  -1  26   7    9.60   38.43 
   1  26  -7  -11.20   22.42 
   1  26  -7   -9.93   17.14 
   1 -26  -7   11.68    7.62 
   1 -26  -7    1.37    7.25 
   1  26  -7  -12.80   16.50 
  -1 -26   7   10.98    9.63 
  -1  26   6   85.41   37.37 
   1  26  -6   54.56   19.86 
   1 -26  -6   62.84   11.28 
   1  26  -6   75.28   21.40 
  -1 -26   6   80.45   13.30 
   1 -26  -6   68.05   11.68 
   1  26  -6   88.29   26.06 
   1 -26  -5   87.18   12.23 
  -1 -26   5   60.17   12.71 
  -1  26   5   88.04   35.05 
   1  26  -5   80.39   20.05 
  -1 -26   5   89.49   13.15 
   1 -26  -5   68.01   11.84 
   1  26  -5   47.18   23.42 
   1  26  -5   60.99   18.98 
   1  26  -4  593.62   79.84 
  -1 -26   4  688.43   70.75 
  -1 -26   4  694.55   70.28 
  -1 -26   4  643.88   70.60 
   1 -26  -4  635.95   70.44 
  -1  26   4  603.59   83.93 
   1 -26  -3   30.33   11.43 
  -1 -26   3   29.25    8.10 
   1  26  -3    3.45   18.72 
  -1 -26   3   40.73    8.65 
  -1 -26   3   30.61    8.12 
   1 -26  -3   25.78    8.89 
  -1 -26   2  329.53   36.36 
   1 -26  -2  346.32   38.85 
   1  26  -2  275.72   45.48 
  -1 -26   2  340.49   36.68 
  -1 -26   2  331.54   36.58 
   1 -26  -2  343.22   37.33 
  -1  26   2  291.94   50.70 
  -1 -26   1  -10.55    6.34 
   1 -26  -1    1.42    7.79 
  -1 -26   1    3.64    5.94 
   1  26  -1    3.21   17.56 
  -1  26   1   16.28   27.05 
   1 -26  -1   -3.17    9.91 
  -1 -26   1   -0.53    5.66 
   1 -26   0   45.63   11.08 
  -1 -26   0   57.66    9.00 
   1 -26   0   58.20   12.61 
  -1 -26   0   62.89    9.46 
   1  26   0   27.46   20.06 
  -1 -26   0   73.47    9.16 
   1  26   1   25.89   18.65 
  -1 -26  -1   19.92    5.37 
   1 -26   1   17.48    9.45 
  -1 -26  -1   16.53    6.11 
  -1 -26  -1   21.43    5.26 
   1 -26   1   19.01    9.00 
   1 -26   2  635.28   69.00 
   1 -26   2  718.31   70.23 
   1  26   2  542.99   74.58 
   1  26   2  572.54   82.09 
   1  26   3  -19.51   34.37 
  -1 -26  -3    0.38    3.19 
   1  26   3   13.03   15.51 
   1 -26   3    8.90    8.82 
  -1 -26  -3    4.21    3.36 
   1 -26   3   -6.32    9.13 
   1 -26   4  318.96   36.71 
   1 -26   5   -4.75   10.99 
  -1  26  -6  -20.16   19.11 
   1 -26   6   -3.12   11.66 
  -1  26  -6    8.59   17.76 
   1 -26   7    4.53   12.02 
  -1  26  -7  -17.98   18.74 
  -1  26  -7   36.52   20.05 
  -1  26  -8  473.53   58.44 
  -1  26  -8  366.58   56.84 
   1 -26   8  461.70   50.89 
  -1 -27   7  246.47   26.41 
   1  27  -7  201.85   33.58 
  -1  27   7  222.05   49.33 
   1 -27  -7  195.40   24.32 
   1  27  -7  180.61   35.97 
   1  27  -7  160.15   32.41 
   1 -27  -7  213.62   24.40 
  -1 -27   6  593.33   60.26 
   1  27  -6  583.69   71.64 
   1  27  -6  579.43   66.76 
   1 -27  -6  543.42   59.46 
  -1  27   6  486.37   77.55 
   1  27  -6  449.52   65.37 
   1 -27  -6  563.42   59.57 
  -1  27   5  -13.01   35.26 
   1  27  -5    9.12   17.05 
   1  27  -5   14.72   20.37 
   1  27  -5   -9.16   16.45 
   1 -27  -5   19.43    8.21 
  -1 -27   5   16.06    9.04 
   1 -27  -5   10.10    7.75 
   1  27  -4   82.49   26.44 
  -1 -27   4   32.16    9.56 
  -1  27   4   56.91   35.31 
  -1 -27   3   26.93    8.38 
  -1  27   3   30.56   31.32 
   1  27  -3   35.04   19.21 
   1 -27  -3   30.22    9.36 
  -1  27   2  504.85   65.63 
   1 -27  -2  446.64   50.91 
   1  27  -2  401.71   59.77 
  -1 -27   2  494.36   50.32 
  -1  27   1   16.97   29.58 
   1  27  -1    9.63   18.32 
   1 -27  -1   11.51    9.84 
   1 -27  -1   12.42    8.05 
  -1 -27   1   15.81    6.65 
   1 -27   0  799.18   80.27 
   1 -27   0  767.16   81.13 
   1  27   0  629.64   86.90 
  -1 -27   0  740.80   79.08 
   1 -27   1   12.75    8.90 
   1 -27   1    4.11    8.84 
   1  27   1   23.60   16.31 
  -1 -27  -1   -0.47    5.63 
   1  27   2  108.86   35.10 
   1  27   2   36.55   18.43 
   1 -27   2   82.00   13.33 
   1 -27   2   65.86   12.69 
   1 -27   3    4.93    9.38 
   1  27   3  -28.41   32.36 
   1 -27   4  314.59   35.78 
   1  27   4  269.49   54.66 
   1 -27   5    7.61   10.33 
   1 -27   6  575.50   63.26 
   1 -27   7   52.90   14.64 
  -1  27  -7   86.02   23.41 
  -1  27  -7   43.41   21.80 
   1 -28  -6  131.95   16.52 
  -1 -28   6  116.34   17.31 
   1 -28  -6  124.45   16.13 
   1  28  -6  119.99   28.63 
  -1  28   5  152.08   45.81 
   1  28  -5  190.08   36.02 
   1 -28  -5  181.29   24.12 
  -1 -28   5  221.51   24.90 
   1 -28  -5  228.59   24.48 
  -1  28   4  538.82   80.32 
  -1 -28   4  631.11   63.84 
   1  28  -4  463.78   72.68 
  -1  28   3  269.65   52.16 
   1  28  -3  265.33   43.94 
  -1 -28   3  324.11   34.07 
   1 -28  -3  298.40   34.63 
   1  28  -2   77.64   25.50 
   1 -28  -2   85.96   13.66 
  -1  28   2   37.20   32.82 
  -1 -28   2   92.02   12.43 
   1 -28  -1    4.51    8.16 
  -1 -28   1    1.52    6.41 
   1  28  -1   -9.81   18.07 
  -1  28   0   40.62   27.75 
   1  28   0    6.28   20.30 
   1 -28   0   40.83    9.86 
  -1 -28   0   38.81    7.84 
   1 -28   1  110.65   15.64 
  -1 -28  -1  111.85   13.68 
   1  28   2  206.88   39.23 
   1 -28   2  322.25   33.74 
   1  28   2  291.01   51.93 
   1  28   3  172.83   47.18 
   1 -28   3  233.64   27.48 
   1 -28   4  273.45   31.53 
   1  28   4  217.48   50.93 
   1  28   5   46.94   38.32 
   1 -28   5    6.67   10.83 
   1 -28   6    4.10   11.69 
  -1 -29   4   16.81    8.69 
   1  29  -4   43.47   23.96 
  -1  29   4   52.23   36.70 
   1  29  -3   99.30   28.22 
  -1  29   3  168.40   42.42 
  -1 -29   3  134.18   16.94 
   1 -29  -3  131.24   17.90 
  -1 -29   2  122.43   15.65 
  -1  29   2   92.84   37.85 
   1  29  -2  106.57   27.42 
   1 -29  -2  122.78   16.80 
   1 -29  -1  603.62   63.23 
  -1  29   1  487.72   75.26 
   1  29  -1  479.51   70.59 
  -1 -29   1  605.40   62.23 
   1  29   0  143.91   35.37 
  -1 -29   0  245.66   26.80 
   1 -29   0  262.74   28.54 
  -1  29   0  203.80   43.23 
   1  29   1  255.05   38.83 
   1 -29   1  248.13   29.28 
   1 -29   2   42.14   11.21 
   1  29   2   20.95   35.36 
   1  29   3    4.37   34.20 
   1 -29   3  -11.06   10.16 
   1  29   4  230.00   47.76 
   1 -29   4  174.59   23.42 
  -1 -30   2   15.77    7.50 
  -1  30   2   40.07   35.06 
   1  30  -2   41.72   20.43 
   1 -30  -2   17.35    9.07 
  -1 -30   1   15.67    7.12 
   1  30  -1    3.39   20.57 
   1 -30  -1    3.95    8.72 
  -1  30   1   15.22   33.00 
   1  30   0    6.59   18.76 
   1 -30   0   -5.56    9.35 
  -1 -30   0    2.53    6.12 
  -1  30   0   18.21   30.66 
   1 -30   1  286.97   33.25 
   1  30   2   56.49   36.10 
   1 -30   2   -8.24    9.25 
  -2   0  15    5.72   43.11 
  -2   0  14 1044.23   92.53 
   2   0 -14  534.27   62.81 
  -2   0  13   -9.76   35.17 
   2   0 -13    1.93   15.03 
  -2   0  12  353.23   55.09 
   2   0 -12  296.46   41.28 
   2   0 -11    6.57   18.68 
  -2   0  11   -4.07   31.65 
   2   0 -11    6.68    8.40 
  -2   0  11    6.76   11.34 
   2   0 -11   -3.72    8.41 
   2   0 -10    5.04    6.64 
   2   0 -10    2.96   25.76 
  -2   0  10   -1.12   10.77 
  -2   0  10    3.12    7.43 
   2   0 -10   -7.82   14.62 
  -2   0  10   22.05   28.58 
  -2   0  10    0.78    7.38 
   2   0 -10    2.56    6.96 
  -2   0   9   -3.29   26.85 
  -2   0   9    1.40    6.68 
   2   0  -9  -18.69   22.48 
  -2   0   9   12.03   10.51 
   2   0  -9   -0.76    5.60 
   2   0  -9   12.29   13.51 
   2   0  -9    7.63    5.85 
  -2   0   9   -2.11    6.40 
  -2   0   8  822.00   91.61 
  -2   0   8  864.46  100.52 
   2   0  -8  874.63   91.88 
   2   0  -8  909.71   94.27 
  -2   0   8  858.35   91.66 
   2   0  -8  892.02   98.56 
   2   0  -8  880.41   92.08 
  -2   0   8  947.17   93.64 
  -2   0   7   -1.10    4.92 
   2   0  -7    0.64    5.19 
   2   0  -7   -2.11   17.81 
   2   0  -7    6.00    5.32 
  -2   0   7  -20.51   21.76 
  -2   0   7   -2.75    5.16 
  -2   0   7    3.01    9.25 
   2   0  -7    1.13    9.70 
  -2   0   6  548.14   59.82 
  -2   0   6  467.84   51.66 
   2   0  -6  515.39   58.23 
   2   0  -6  538.85   54.34 
   2   0  -6  475.44   51.70 
  -2   0   6  507.63   53.75 
   2   0  -6  485.95   51.73 
  -2   0   6  472.25   51.64 
   2   0  -5    2.62    4.02 
  -2   0   5   -2.64    9.71 
  -2   0   5    1.65    4.69 
  -2   0   5   -3.30    4.64 
   2   0  -5    3.98    9.69 
   2   0  -5    7.84   16.34 
  -2   0   5  -13.18   18.32 
   2   0  -5    1.32    4.67 
  -2   0   4   24.46    8.77 
  -2   0   4   12.51   14.66 
   2   0  -4   20.22    4.47 
   2   0  -4   29.01    4.72 
   2   0  -4    9.17   14.57 
   2   0  -3    0.32    3.36 
  -2   0   3   -5.98    7.35 
   2   0  -3  -11.84   12.78 
  -2   0   3   -7.55   13.45 
   2   0  -3   -2.51    3.43 
  -2   0   2 2275.99  242.35 
   2   0  -2 2242.17  242.92 
   2   0  -2 2329.15  240.64 
   2   0  -2 2560.27  243.08 
   2   0  -1    5.44    2.65 
   2   0  -1    7.44    9.60 
   2   0  -1   21.78   11.64 
  -2   0   1   -1.96   10.04 
   2   0   0 6670.12  693.33 
   2   0   0 7050.85  695.15 
   2   0   1    1.40    4.14 
   2   0   1   10.04    7.16 
   2   0   1    0.61    6.53 
   2   0   2    3.57    7.00 
   2   0   2    6.03    4.93 
   2   0   2    3.15    5.65 
  -2   0  -3   -9.21    9.87 
   2   0   3    2.72    8.18 
   2   0   3    1.70    4.21 
  -2   0  -4 4877.24  499.84 
   2   0   4 4432.69  499.60 
   2   0   4 5012.66  498.18 
  -2   0  -5   11.95   14.04 
   2   0   5    0.44    4.07 
   2   0   5    8.38   12.59 
   2   0   5    1.84    4.43 
   2   0   6 3033.22  314.14 
   2   0   6 3164.16  313.14 
   2   0   6 2720.24  315.82 
   2   0   6 3004.57  313.02 
  -2   0  -6 3066.49  316.46 
   2   0   7   -1.11    4.88 
  -2   0  -7    6.96   17.25 
   2   0   7    4.55    5.22 
   2   0   7   -3.29   11.98 
   2   0   7  -15.67   14.08 
  -2   0  -8   17.03    7.99 
   2   0   8   24.18    6.89 
   2   0   8   20.37   17.79 
   2   0   8   54.76   16.59 
   2   0   8   17.08    6.49 
  -2   0  -8    2.01   20.57 
   2   0   9   -2.04   11.24 
   2   0   9    4.28    6.18 
  -2   0  -9  -20.48   22.08 
   2   0   9   -2.35   20.40 
   2   0   9   -1.47    6.56 
  -2   0  -9  -16.99    8.43 
  -2   0 -10 1516.86  173.96 
   2   0  10 1696.36  168.32 
   2   0  10 1292.53  173.06 
  -2   0 -10 1343.19  168.32 
   2   0  10 1678.61  167.90 
   2   0  10 1879.90  168.66 
  -2   0 -11   -4.98    8.98 
   2   0  11  -12.14   26.62 
   2   0  11    2.98    9.69 
  -2   0 -11   22.49   25.91 
   2   0  11    5.27    8.43 
  -2   0 -12  644.91   69.06 
   2   0  12  560.49   77.40 
   2   0  13  -22.36   28.98 
  -2   0 -13   -3.06   11.11 
   2   0  14   -4.08   33.59 
  -2   0 -14    6.77   13.69 
  -2   0 -15   -9.33   12.93 
   2   0  15  -66.53   38.95 
   2  -1 -15    2.87   12.40 
  -2   1  15   63.12   45.98 
   2  -1 -15   22.07   12.14 
  -2  -1  15    5.70   41.11 
  -2  -1  14   21.15   36.72 
  -2   1  14    5.32   38.13 
   2   1 -14    3.94   10.57 
   2  -1 -14   -5.37    8.37 
  -2  -1  13    9.74   38.27 
   2  -1 -13    4.35   12.39 
  -2   1  13   53.91   36.96 
   2   1 -13   21.41   17.88 
   2   1 -12  930.73  104.18 
  -2  -1  12  995.65  114.77 
   2   1 -12  947.75   99.48 
   2  -1 -12  801.85  101.84 
   2   1 -12  954.74   99.32 
  -2   1  12 1083.90  115.30 
   2  -1 -11  134.85   24.70 
  -2  -1  11  115.65   19.85 
  -2  -1  11  150.66   39.01 
   2   1 -11  176.34   29.05 
   2   1 -11  115.46   16.41 
   2   1 -11  110.95   16.74 
  -2   1  11  142.30   38.56 
   2   1 -10 1555.25  155.72 
   2  -1 -10 1414.06  159.70 
  -2  -1  10 1561.94  163.34 
  -2   1  10 1473.49  152.81 
   2   1 -10 1430.93  160.22 
  -2   1  10 1474.24  162.92 
   2   1 -10 1397.28  152.04 
  -2  -1  10 1479.13  153.70 
   2  -1 -10 1442.94  154.22 
  -2  -1  10 1403.02  151.86 
  -2  -1  10 1448.28  151.94 
  -2   1  10 1461.66  151.87 
   2   1 -10 1460.93  152.10 
  -2   1  10 1469.60  151.89 
  -2   1   9  105.86   15.37 
   2   1  -9   81.33   18.20 
  -2  -1   9  118.94   30.43 
   2  -1  -9   76.22   12.37 
  -2  -1   9   79.02   16.68 
   2   1  -9   98.39   12.62 
  -2  -1   9   77.60   12.30 
   2  -1  -9   84.16   16.71 
  -2  -1   9   92.29   12.63 
   2   1  -9   99.00   27.90 
   2  -1  -9   93.31   26.62 
  -2   1   9   84.44   12.57 
   2   1  -9   85.34   12.16 
  -2   1   9   99.36   12.83 
   2  -1  -9   70.75   12.58 
  -2   1   9   92.00   29.28 
  -2   1   8  109.86   15.58 
  -2   1   8   72.83   25.60 
   2  -1  -8   92.43   13.08 
   2   1  -8  160.45   26.22 
   2  -1  -8   69.11   24.88 
   2   1  -8  120.59   18.63 
  -2  -1   8   85.15   28.02 
  -2   1   8  102.40   13.29 
  -2  -1   8  100.83   17.27 
  -2   1   8   96.49   13.25 
   2   1  -8   98.98   13.08 
   2  -1  -8  113.62   14.21 
   2   1  -8  105.11   13.34 
   2  -1  -8  108.14   17.11 
  -2  -1   8   90.90   13.11 
  -2  -1   8   93.53   13.29 
  -2  -1   7   50.10    8.46 
  -2  -1   7   55.08   12.94 
   2   1  -7   56.47   13.87 
   2   1  -7   62.50    8.35 
   2   1  -7   48.88   20.68 
   2  -1  -7   54.64   19.10 
  -2   1   7   79.10   22.91 
  -2  -1   7   59.47   21.36 
  -2   1   7   49.02    8.23 
  -2  -1   7   48.13    8.28 
   2  -1  -7   41.50   12.05 
   2  -1  -7   37.09    8.03 
   2   1  -7   62.06    8.72 
  -2   1   7   40.63   10.85 
   2  -1  -7   47.03    8.16 
  -2   1   7   60.66    8.62 
   2  -1  -6 1034.11   99.52 
  -2   1   6  920.16  103.52 
  -2  -1   6  987.35  104.57 
  -2  -1   6  896.00   97.30 
   2   1  -6  980.64  102.89 
  -2  -1   6  906.56   97.29 
   2   1  -6  972.04   97.52 
   2   1  -6 1047.54  100.11 
  -2   1   6  890.77   97.25 
  -2   1   6  914.60   97.30 
   2  -1  -6  918.06   97.39 
   2  -1  -6  891.39  102.39 
   2   1  -6  894.11   97.35 
  -2  -1   6 1069.41   99.83 
  -2   1   6  935.01   98.73 
   2  -1  -6  916.19   97.39 
   2   1  -5  975.41  100.89 
   2  -1  -5 1003.88  105.49 
  -2   1   5 1001.34  106.59 
  -2  -1   5  930.05  100.82 
   2  -1  -5 1159.41  103.35 
   2   1  -5  917.35  105.22 
  -2  -1   5  918.28  106.17 
  -2  -1   5  942.40  100.83 
   2  -1  -5  889.71  100.83 
   2   1  -5  959.17  100.89 
   2   1  -5 1178.96  103.84 
   2  -1  -5  956.55  100.92 
  -2  -1   5 1057.02  103.19 
  -2   1   5  960.32  102.26 
  -2  -1   4 1850.75  196.77 
   2  -1  -4 1912.19  200.01 
   2   1  -4 1909.19  200.35 
  -2  -1   4 1943.22  201.35 
  -2   1   4 2023.73  198.23 
   2   1  -4 1931.23  196.85 
   2  -1  -4 1950.84  196.92 
  -2  -1   4 2091.53  198.93 
   2  -1  -4 1956.08  196.93 
  -2   1   4 1763.10  196.38 
  -2  -1   4 1905.24  196.80 
   2   1  -4 1937.86  196.87 
  -2  -1   3   61.32   10.68 
   2   1  -3   53.55    7.30 
   2   1  -3   63.15   15.08 
  -2   1   3   55.04    6.71 
   2  -1  -3   53.06    7.12 
  -2   1   3   52.53   15.39 
  -2  -1   3   14.35   14.59 
   2  -1  -3   59.69   14.21 
   2   1  -3   57.78    7.34 
  -2   1   3   62.48   10.34 
   2  -1  -3   55.19    7.17 
  -2  -1   2   47.20   10.62 
   2  -1  -2   25.53    9.92 
   2  -1  -2   47.46   12.53 
  -2  -1   2   52.02   14.27 
   2   1  -2   55.41   13.81 
   2   1  -2   32.84   10.62 
  -2   1   2   33.88    5.20 
   2  -1  -2   39.31    5.25 
   2   1  -2   41.60    4.85 
   2  -1  -1   32.70   10.60 
   2   1  -1   39.89    4.87 
  -2  -1   1   41.10   10.68 
   2  -1  -1   36.40   11.32 
   2   1  -1   52.13   13.70 
   2  -1  -1   40.67    5.24 
   2   1  -1   38.92   10.79 
  -2   1   1   33.87    5.49 
  -2  -1   0  395.86   42.43 
  -2   1   0  365.04   40.50 
   2   1   0  399.76   40.09 
   2  -1   0  398.05   40.39 
   2  -1   0  341.56   41.18 
   2  -1   1    3.28    7.46 
   2   1   1    7.32    5.81 
   2   1   1   10.12    9.45 
   2  -1   1   10.15    8.22 
   2   1   1    9.70    6.42 
   2  -1   1   13.19    5.26 
   2   1   2 4980.30  506.51 
   2  -1   2 4875.92  505.93 
   2   1   2 5165.69  506.16 
   2  -1   2 5009.40  506.61 
   2  -1   2 4909.10  506.55 
  -2   1  -2 4436.31  506.97 
   2   1   2 5607.77  507.16 
  -2   1  -2 4263.91  506.80 
   2  -1   3   70.21   11.25 
   2   1   3   78.57    8.95 
   2   1   3   53.12   12.72 
  -2   1  -3   51.37   11.74 
   2  -1   3   70.23    9.42 
  -2  -1  -4  652.43   73.60 
  -2   1  -4  682.20   73.44 
   2  -1   4  658.06   73.04 
   2  -1   4  688.03   71.34 
   2   1   4  624.06   73.58 
   2   1   4  705.61   71.08 
   2  -1   5    4.45    4.94 
  -2   1  -5   14.00   14.18 
   2   1   5   -2.54   13.35 
  -2  -1  -5   19.70   15.05 
   2   1   5   13.91    4.87 
   2   1   5   16.35    4.64 
   2  -1   5    7.96   12.41 
   2  -1   5   15.50    6.92 
   2  -1   6  142.84   15.24 
  -2  -1  -6  122.69   22.96 
   2   1   6   98.10   21.89 
  -2   1  -6  106.79   21.50 
   2  -1   6  132.85   17.52 
  -2  -1  -6  113.74   15.42 
   2   1   6  130.57   14.79 
   2   1   6  103.45   15.38 
   2   1   6  122.63   14.68 
   2  -1   6  133.02   15.06 
   2  -1   6  101.84   21.10 
   2  -1   7   29.02    6.16 
   2   1   7   28.09    5.76 
   2  -1   7   40.48    6.66 
  -2   1  -7   37.76   17.65 
   2   1   7   18.13   16.32 
   2  -1   7    1.71   15.46 
   2   1   7   20.76    5.90 
  -2  -1  -7   23.63    6.98 
   2   1   7   10.90   10.84 
  -2  -1  -7   19.40   16.82 
   2  -1   7   50.84   16.22 
   2  -1   8 3233.37  284.95 
   2  -1   8 2341.74  283.71 
   2   1   8 2705.15  279.75 
   2   1   8 3316.63  282.46 
  -2  -1  -8 2676.47  284.54 
  -2   1  -8 2796.10  284.70 
  -2  -1  -8 2541.56  280.36 
   2   1   8 2830.75  279.83 
   2   1   8 2196.89  283.59 
   2  -1   8 2616.89  279.84 
   2  -1   8 2651.73  279.84 
  -2   1  -9  286.47   38.67 
   2  -1   9  326.22   37.81 
   2  -1   9  351.32   37.98 
  -2   1  -9  311.47   45.82 
   2  -1   9  306.33   46.00 
   2   1   9  285.75   45.03 
   2   1   9  406.59   38.33 
  -2  -1  -9  406.93   48.36 
  -2  -1  -9  307.58   38.36 
   2   1   9  337.88   37.69 
   2   1   9  382.29   38.77 
   2  -1   9  377.36   41.32 
   2  -1  10  850.98   85.30 
  -2   1 -10  748.78   92.33 
   2  -1  10  696.46   92.06 
  -2  -1 -10  687.01   85.67 
   2   1  10  788.12   85.02 
  -2   1 -10  730.79   86.09 
  -2  -1 -10  838.83   93.42 
   2   1  10  878.12   84.71 
   2   1  10  609.29   91.56 
   2   1  10  852.90   85.34 
   2  -1  10  842.09   86.74 
   2  -1  10  843.54   85.50 
   2  -1  11   37.15   12.78 
   2   1  11   41.49    9.91 
  -2   1 -11   33.64   26.58 
   2   1  11    6.11   25.25 
   2  -1  11   24.06   25.53 
  -2  -1 -11   24.21   10.57 
   2   1  11   35.19    9.45 
  -2   1 -11   14.04   10.40 
  -2  -1 -11   45.29   25.82 
   2   1  11   35.88    7.68 
   2   1  11   32.11    6.96 
  -2  -1 -12   73.95   14.24 
   2   1  12   37.50   30.34 
   2  -1  12   36.77   28.26 
  -2   1 -12   85.20   15.28 
   2   1  13   71.67   32.59 
  -2   1 -13   60.98   13.80 
  -2  -1 -13   40.31   13.37 
   2  -1  13   44.19   29.26 
  -2  -1 -14  833.19   84.86 
   2  -1  14  714.65   94.79 
  -2   1 -14  713.30   84.07 
   2   1  14  776.10   96.34 
   2   1  15  125.42   40.18 
   2  -1  15   52.59   39.07 
  -2  -1 -15   91.56   19.05 
  -2   1 -15  117.13   20.44 
  -2   2  15   92.53   46.00 
   2  -2 -15  149.15   19.66 
   2  -2 -15  122.00   19.45 
   2   2 -15   80.97   17.62 
  -2  -2  15  125.14   46.79 
  -2   2  14  517.97   70.48 
  -2  -2  14  474.90   70.04 
   2  -2 -14  414.29   45.33 
   2  -2 -14  405.70   45.60 
   2   2 -14  323.95   45.79 
   2   2 -13  280.41   32.21 
   2   2 -13  336.38   32.66 
  -2   2  13  358.46   55.84 
   2   2 -13  370.94   42.16 
  -2  -2  13  404.00   55.21 
  -2   2  12  273.48   48.20 
   2   2 -12  169.38   32.07 
   2   2 -12  205.63   25.02 
   2  -2 -12  201.11   28.82 
  -2  -2  12  192.16   45.86 
   2   2 -12  187.70   24.42 
   2   2 -11   35.43   21.81 
  -2  -2  11   40.73   30.92 
  -2   2  11   52.98   31.27 
   2   2 -11   17.38    8.59 
   2  -2 -11   21.68   16.08 
   2   2 -11   12.20    8.27 
  -2  -2  11   23.10   13.68 
  -2  -2  10    5.67   13.72 
  -2  -2  10    3.69   29.54 
   2   2 -10    0.84    7.00 
   2  -2 -10  -23.53   26.41 
  -2   2  10   29.39   31.45 
   2   2 -10    5.18    7.12 
   2  -2 -10    7.37   12.59 
  -2   2  10    8.41    7.78 
   2   2 -10    6.05   16.53 
  -2  -2  10   -0.80    7.71 
  -2  -2  10    0.80    7.48 
  -2   2  10    9.19    7.88 
   2   2  -9  257.49   32.55 
   2  -2  -9  260.90   39.33 
  -2  -2   9  223.73   27.65 
   2  -2  -9  243.65   30.28 
   2   2  -9  298.84   39.60 
  -2  -2   9  215.67   41.70 
  -2   2   9  259.20   42.27 
  -2  -2   9  276.65   31.91 
  -2   2   9  222.22   27.48 
  -2   2   9  254.60   27.73 
   2   2  -9  240.38   27.64 
   2   2  -9  254.98   27.90 
  -2  -2   9  225.85   27.66 
  -2  -2   8  909.93   88.43 
  -2  -2   8  805.24   85.41 
   2   2  -8  817.69   92.49 
   2  -2  -8  823.89   92.68 
  -2  -2   8  810.20   85.41 
  -2  -2   8  784.38   93.87 
  -2   2   8  775.91   85.25 
   2  -2  -8  782.45   85.45 
  -2   2   8  872.41   95.14 
   2  -2  -8  836.94   85.85 
   2   2  -8  904.34   89.15 
   2   2  -8  758.11   85.35 
  -2   2   8  802.55   85.30 
   2   2  -8  778.61   85.43 
   2  -2  -8  909.20   87.34 
   2  -2  -7 1413.42  127.89 
  -2  -2   7 1213.53  133.30 
   2  -2  -7 1215.90  131.36 
  -2   2   7 1373.18  133.64 
  -2  -2   7 1176.31  125.77 
   2   2  -7 1258.80  131.99 
  -2  -2   7 1263.80  128.43 
   2   2  -7 1306.84  128.77 
   2   2  -7 1233.58  126.06 
   2   2  -7 1144.07  125.83 
   2  -2  -7 1253.72  125.97 
  -2   2   7 1139.42  125.14 
  -2  -2   7 1182.86  125.78 
   2  -2  -7 1152.11  125.80 
  -2  -2   6 1287.80  121.37 
   2  -2  -6 1110.09  123.47 
  -2   2   6 1121.05  124.79 
   2   2  -6 1140.47  123.67 
  -2   2   6 1115.49  118.03 
  -2  -2   6 1084.79  118.49 
   2   2  -6 1136.10  118.65 
   2  -2  -6 1318.42  120.65 
   2   2  -6 1343.32  121.91 
   2  -2  -6 1102.30  118.57 
   2   2  -6 1202.97  118.95 
   2  -2  -6 1083.02  118.57 
  -2  -2   6 1060.54  118.48 
  -2  -2   6 1248.94  125.42 
   2   2  -5    6.13    3.79 
   2   2  -5   -8.31   17.44 
  -2  -2   5    1.96   17.47 
  -2  -2   5   20.43   11.26 
   2  -2  -5    0.92    9.19 
  -2   2   5    3.67   18.17 
  -2  -2   5    7.54    4.80 
   2  -2  -5    7.70    4.05 
  -2  -2   5    3.33    4.93 
   2   2  -5   12.55   11.95 
   2  -2  -5    6.30    4.01 
   2   2  -5    8.89    3.92 
   2  -2  -5    4.68   16.89 
  -2   2   5    1.75    3.53 
   2   2  -4  127.08   14.75 
  -2  -2   4  125.73   23.51 
  -2  -2   4  142.61   14.98 
   2  -2  -4  128.29   14.96 
   2  -2  -4  147.60   18.23 
   2  -2  -4   99.41   21.39 
  -2  -2   4  159.63   19.19 
   2   2  -4  121.44   22.53 
   2   2  -4  130.08   14.74 
   2  -2  -4  128.21   14.97 
  -2   2   4  107.10   22.32 
  -2  -2   4  139.28   14.95 
  -2   2   4  119.15   14.36 
  -2  -2   3 1264.40  127.25 
   2  -2  -3 1236.98  127.71 
  -2  -2   3 1293.18  129.04 
  -2  -2   3 1099.65  124.88 
  -2   2   3 1180.84  124.71 
   2   2  -3 1227.24  124.99 
   2   2  -3 1227.59  124.97 
   2   2  -3 1285.80  128.61 
   2  -2  -3 1252.15  124.78 
   2   2  -2 1909.76  202.31 
   2   2  -2 1957.85  202.31 
   2   2  -2 1951.94  204.96 
   2  -2  -2 1850.19  204.01 
  -2  -2   2 2078.56  204.53 
   2  -2  -2 2070.76  202.24 
  -2   2   2 1878.02  202.16 
   2   2  -2 2164.44  204.91 
   2  -2  -1  910.39  102.66 
   2   2  -1  980.89  101.23 
  -2  -2   1  960.43  103.59 
   2  -2  -1 1028.14  101.58 
  -2   2   1  965.82  101.56 
   2   2  -1 1007.01  104.26 
   2   2   0 1177.20  124.45 
   2  -2   0 1206.47  122.53 
  -2  -2   0 1125.57  124.00 
  -2   2   0 1137.69  122.63 
   2   2   0 1204.77  122.12 
   2  -2   1 1308.87  125.93 
   2   2   1 1121.77  126.11 
   2  -2   1 1325.92  127.38 
   2   2   1 1041.73  126.03 
   2   2   1 1433.26  127.52 
   2  -2   1 1206.45  127.08 
   2   2   2   30.20    8.10 
   2  -2   2   23.35    6.04 
   2   2   2    9.48    8.93 
  -2   2  -2   27.86    8.44 
   2   2   2   22.50    4.84 
   2  -2   2   16.04    6.86 
   2  -2   2   22.05    6.85 
  -2   2  -2   14.39    8.05 
   2  -2   3 1122.76  126.70 
  -2   2  -3 1210.07  127.57 
  -2   2  -3 1268.74  127.01 
   2   2   3 1324.31  126.00 
   2  -2   3 1139.70  126.68 
   2   2   3 1228.65  127.04 
  -2   2  -3 1230.10  127.54 
   2   2   3 1101.67  127.69 
  -2   2  -4 2728.12  282.06 
   2  -2   4 2907.23  280.91 
   2   2   4 2838.32  281.18 
   2   2   4 2536.87  282.50 
   2   2   4 2784.89  280.24 
  -2  -2  -4 2859.46  282.83 
   2  -2   4 2402.27  281.58 
  -2   2  -4 2505.32  281.43 
   2   2   5  515.66   65.81 
  -2  -2  -5  624.73   66.68 
  -2   2  -5  608.46   65.79 
   2   2   5  574.42   62.00 
  -2  -2  -5  547.65   62.57 
   2  -2   5  721.26   64.66 
   2   2   5  632.37   63.06 
   2   2   5  593.58   62.02 
   2  -2   5  590.35   62.59 
   2  -2   5  554.34   65.09 
  -2   2  -6 2261.86  231.94 
   2   2   6 2286.55  228.56 
   2  -2   6 1968.11  231.37 
   2  -2   6 2405.09  229.02 
  -2  -2  -6 1977.95  228.89 
  -2  -2  -6 2406.87  232.74 
   2   2   6 2445.82  229.20 
   2   2   6 2008.18  232.01 
   2  -2   6 2506.65  232.01 
   2   2   6 1939.03  228.65 
   2  -2   6 2327.80  229.05 
   2   2   6 2167.90  228.52 
  -2  -2  -7  427.50   52.18 
   2  -2   7  326.67   50.09 
  -2  -2  -7  415.72   46.59 
  -2   2  -7  419.16   51.52 
   2   2   7  372.19   50.87 
   2  -2   7  412.94   46.30 
   2  -2   7  480.71   52.58 
   2   2   7  416.49   48.07 
   2   2   7  462.92   46.33 
   2   2   7  446.34   45.96 
   2  -2   7  450.39   46.40 
   2   2   7  435.60   45.95 
   2   2   8   11.45    6.37 
   2  -2   8    2.01   17.63 
   2  -2   8    4.06    6.27 
   2  -2   8   13.82    6.44 
   2   2   8    8.66   18.18 
   2   2   8    8.57    9.11 
   2  -2   8    4.28   17.48 
   2   2   8   20.11    6.18 
   2   2   8    8.70    6.16 
  -2  -2  -8   -0.82    6.55 
  -2   2  -8   49.26   19.63 
  -2  -2  -8   14.40   19.59 
  -2   2  -9   96.39   26.53 
   2   2   9   96.02   12.87 
   2   2   9  106.01   13.94 
  -2  -2  -9   72.97   14.01 
   2  -2   9   97.41   14.06 
   2  -2   9   86.31   25.23 
   2  -2   9  123.98   20.90 
  -2  -2  -9  113.92   27.30 
   2   2   9   98.24   13.86 
   2  -2   9  114.99   14.29 
   2   2   9   93.02   25.63 
   2   2   9  127.66   14.66 
   2   2  10  814.93   87.50 
   2  -2  10  894.61   87.99 
   2   2  10  670.67   94.62 
  -2  -2 -10  727.43   88.10 
  -2   2 -10  718.87   94.35 
   2  -2  10  670.56   94.15 
  -2  -2 -10  912.66   96.28 
   2  -2  10  868.12   88.05 
   2  -2  10  978.46   90.86 
   2   2  10  851.42   87.53 
   2   2  11  520.82   51.42 
  -2  -2 -11  404.33   51.97 
   2  -2  11  529.92   54.16 
   2  -2  11  351.39   61.16 
   2   2  11  482.43   51.32 
  -2   2 -11  409.63   52.50 
  -2  -2 -11  608.95   63.95 
   2   2  11  465.99   62.71 
  -2   2 -11  489.48   62.07 
   2   2  12  564.83   74.02 
   2  -2  12  513.47   72.79 
  -2   2 -12  533.65   63.54 
  -2  -2 -12  630.65   63.85 
  -2   2 -13  152.87   22.05 
   2   2  13  102.74   35.70 
   2  -2  13  131.68   36.71 
  -2  -2 -13  130.32   20.76 
   2   2  14    4.19   32.92 
  -2  -2 -14    8.11   11.28 
   2  -2  14   59.94   32.64 
  -2   2 -14   16.00   13.62 
  -2   2 -15    7.85   13.77 
  -2  -2 -15   30.57   13.70 
   2  -2  15   25.97   35.57 
  -2  -3  15  363.56   58.94 
   2   3 -15  198.03   32.21 
   2  -3 -15  287.99   33.51 
   2   3 -15  286.12   33.76 
  -2   3  15  319.13   60.11 
   2  -3 -15  279.83   33.23 
   2   3 -14   68.24   18.84 
  -2  -3  14  121.22   43.51 
   2   3 -14   95.97   17.36 
  -2   3  14   85.91   42.25 
   2  -3 -14   90.46   15.89 
   2  -3 -14  115.15   16.58 
   2   3 -13   14.89   20.70 
   2  -3 -13   50.75   11.50 
  -2  -3  13   43.81   35.23 
  -2   3  13   49.32   37.13 
   2  -3 -13    9.70    7.82 
   2   3 -13   39.96   10.73 
   2  -3 -13   34.78   10.36 
   2   3 -13   63.41   11.69 
   2   3 -12  228.08   30.02 
   2   3 -12  256.28   30.14 
  -2  -3  12  313.09   50.96 
  -2   3  12  333.37   52.19 
   2  -3 -12  241.25   32.66 
   2   3 -12  274.94   38.87 
   2   3 -11 1368.52  125.38 
  -2   3  11 1167.18  129.54 
   2   3 -11 1034.20  116.09 
  -2  -3  11 1046.27  128.18 
   2  -3 -11 1122.07  118.20 
   2   3 -11 1039.56  116.00 
  -2  -3  11 1195.27  119.25 
   2   3 -10  517.23   59.60 
  -2  -3  10  583.98   59.72 
   2  -3 -10  539.97   69.25 
  -2  -3  10  609.45   63.51 
  -2  -3  10  552.34   59.61 
  -2   3  10  610.35   73.22 
  -2   3  10  547.54   58.59 
  -2  -3  10  611.87   72.90 
   2   3 -10  633.31   66.46 
   2   3 -10  498.33   59.39 
   2  -3 -10  547.34   60.88 
  -2   3   9  493.11   51.79 
   2  -3  -9  507.53   54.06 
  -2   3   9  446.30   63.51 
   2   3  -9  445.04   52.53 
   2   3  -9  469.02   52.58 
   2   3  -9  541.42   63.47 
  -2  -3   9  460.53   52.55 
  -2  -3   9  506.39   52.70 
   2  -3  -9  538.76   62.24 
   2   3  -9  508.47   57.44 
  -2  -3   9  511.24   64.64 
  -2  -3   9  543.99   56.71 
  -2  -3   8   16.08    6.75 
   2   3  -8   20.50    6.62 
   2   3  -8   24.37   21.18 
  -2   3   8    2.89   21.20 
  -2  -3   8   10.01   13.08 
   2   3  -8   35.79   14.48 
   2   3  -8   21.56    6.39 
  -2  -3   8   20.94   21.57 
  -2  -3   8   33.01    7.05 
   2  -3  -8   41.00   11.20 
   2  -3  -8   42.85   20.44 
  -2   3   8   25.77    5.76 
   2  -3  -7  325.16   36.64 
   2   3  -7  329.74   36.66 
  -2   3   7  333.66   35.97 
   2  -3  -7  337.41   44.23 
  -2  -3   7  320.23   36.55 
   2  -3  -7  376.93   38.68 
   2   3  -7  357.50   44.78 
  -2   3   7  343.10   45.51 
  -2  -3   7  341.93   46.74 
   2  -3  -7  296.22   36.45 
   2   3  -7  371.87   41.32 
  -2  -3   7  335.84   40.32 
   2   3  -7  394.26   36.98 
  -2  -3   7  330.82   36.63 
   2  -3  -6  173.30   19.30 
  -2   3   6  137.09   15.55 
   2   3  -6  123.70   21.11 
  -2   3   6  132.29   25.78 
   2  -3  -6  137.53   16.32 
   2  -3  -6  146.91   25.58 
  -2  -3   6  166.50   21.95 
   2   3  -6  113.53   25.88 
  -2  -3   6  150.94   27.61 
   2  -3  -6  126.84   16.18 
   2   3  -6  146.99   16.39 
  -2  -3   6  129.83   16.21 
   2   3  -6  141.64   16.33 
  -2  -3   6  127.19   16.29 
  -2  -3   5 2950.73  331.29 
   2   3  -5 3244.15  331.44 
   2  -3  -5 3217.02  335.21 
  -2  -3   5 3610.34  334.30 
  -2   3   5 3393.06  336.34 
  -2  -3   5 3338.39  336.94 
   2  -3  -5 3795.26  333.42 
  -2   3   5 3083.87  330.97 
   2   3  -5 3575.44  331.68 
   2   3  -5 3136.10  335.68 
   2  -3  -5 3175.56  331.49 
   2   3  -5 3208.67  334.10 
  -2  -3   5 2967.22  331.29 
   2  -3  -5 3246.14  331.54 
  -2  -3   4  421.01   47.37 
   2  -3  -4  402.48   45.98 
   2   3  -4  367.07   41.03 
   2  -3  -4  385.15   41.24 
   2   3  -4  346.36   46.11 
  -2  -3   4  406.80   44.49 
  -2   3   4  374.05   40.77 
   2  -3  -4  397.06   41.28 
   2   3  -4  394.75   41.13 
   2  -3  -4  464.62   43.65 
   2  -3  -3  399.13   47.05 
   2   3  -3  409.46   43.63 
   2   3  -3  428.31   48.55 
   2   3  -3  411.42   47.05 
  -2   3   3  407.52   43.48 
   2   3  -3  415.09   43.67 
  -2  -3   3  441.09   46.81 
   2  -3  -3  426.57   43.56 
   2   3  -2   18.72   13.20 
  -2  -3   2   29.01    9.95 
   2   3  -2   36.85    4.96 
  -2   3   2   32.92    4.98 
   2   3  -2   38.00    5.02 
   2  -3  -2   32.39    4.91 
   2  -3  -2   38.64   12.29 
   2   3  -2   40.29   11.53 
   2   3  -1   42.94    4.92 
  -2  -3   1   47.87   11.38 
  -2   3   1   39.62    6.14 
   2  -3  -1   47.94    6.15 
   2  -3  -1   45.14   10.61 
  -2  -3   0  130.45   17.36 
  -2   3   0  116.92   14.30 
   2   3   0  126.95   13.19 
   2  -3   0  104.45   14.62 
   2  -3   0  123.91   14.04 
   2   3   1  735.62   92.16 
   2  -3   1 1009.67   92.39 
   2  -3   1  942.32   94.07 
   2  -3   1  899.43   93.79 
   2   3   1 1114.83   94.29 
   2   3   1  824.02   92.24 
   2  -3   2 1038.51  112.64 
   2   3   2 1144.80  112.61 
   2  -3   2 1057.91  113.97 
   2  -3   2  944.81  113.70 
  -2   3  -2 1081.90  114.71 
   2   3   2 1385.40  114.54 
  -2   3  -2  999.63  114.44 
  -2  -3  -3  604.37   72.26 
  -2   3  -3  738.44   73.08 
   2  -3   3  657.38   72.81 
   2   3   3  721.97   71.67 
  -2   3  -3  680.27   73.63 
  -2   3  -3  670.82   73.60 
   2   3   3  823.11   73.33 
   2   3   3  657.14   74.07 
   2  -3   3  649.70   72.70 
   2  -3   4  783.24   83.02 
   2   3   4  724.95   85.45 
  -2   3  -4  848.84   84.71 
   2  -3   4  714.65   84.16 
  -2  -3  -4  767.87   85.53 
  -2   3  -4  839.97   84.22 
  -2   3  -4  798.95   83.99 
   2   3   4  867.64   83.35 
   2   3   4  805.24   82.11 
   2   3   4  800.64   82.14 
  -2  -3  -4  718.48   82.55 
   2  -3   5   11.38    9.05 
  -2  -3  -5   25.13   14.78 
  -2   3  -5   -4.54   13.87 
   2   3   5   10.33    6.62 
   2   3   5   -8.54   15.03 
   2  -3   5    4.05    5.27 
   2  -3   5    1.12   12.07 
  -2  -3  -5    4.20    4.52 
  -2   3  -5    9.22    6.84 
   2   3   5    5.69    3.99 
   2   3   5    6.60    3.87 
  -2   3  -6   18.39   15.05 
   2   3   6   18.63   15.47 
   2   3   6   20.63    4.99 
   2  -3   6   12.89    5.56 
   2   3   6   12.44    6.49 
   2  -3   6    7.05   12.81 
   2  -3   6    5.38   13.10 
  -2  -3  -6   18.67    5.86 
   2  -3   6   14.15    5.73 
   2   3   6   19.68    4.82 
  -2  -3  -6   15.76   16.65 
  -2  -3  -7  297.28   41.84 
   2   3   7  319.87   34.63 
   2  -3   7  337.16   35.31 
   2  -3   7  300.30   40.23 
   2   3   7  263.21   40.68 
   2  -3   7  446.44   44.50 
   2   3   7  314.12   36.06 
   2   3   7  314.65   34.63 
  -2   3  -7  293.72   40.56 
   2  -3   7  318.30   35.21 
  -2  -3  -7  293.28   35.21 
   2   3   7  346.14   34.72 
   2  -3   8  516.11   72.97 
  -2  -3  -8  621.80   74.20 
  -2   3  -8  608.63   73.77 
  -2  -3  -8  558.73   68.02 
   2   3   8  544.74   73.41 
   2  -3   8  679.03   68.23 
   2   3   8  605.55   67.08 
   2   3   8  722.69   68.14 
   2  -3   8  641.00   68.08 
   2  -3   8  692.72   75.76 
   2   3   8  626.77   67.58 
   2   3   8  691.99   66.93 
   2  -3   9 1264.62  119.84 
  -2  -3  -9 1132.54  121.85 
   2  -3   9 1160.63  115.34 
  -2   3  -9 1001.33  120.67 
   2   3   9 1114.93  114.86 
  -2  -3  -9  934.60  115.14 
   2   3   9 1022.95  121.49 
   2   3   9 1113.63  114.78 
   2  -3   9 1029.68  120.70 
   2  -3   9 1159.33  115.30 
   2   3  10  333.83   39.16 
  -2  -3 -10  304.45   39.81 
   2   3  10  281.85   48.32 
  -2  -3 -10  443.16   51.69 
   2   3  10  357.67   39.40 
   2  -3  10  384.06   40.07 
   2  -3  10  344.52   48.86 
   2  -3  10  403.88   40.35 
   2  -3  10  410.35   45.00 
  -2   3 -10  345.18   49.32 
   2   3  11  125.54   15.88 
  -2  -3 -11  155.87   33.03 
  -2   3 -11  102.62   31.98 
   2  -3  11  123.66   22.42 
  -2  -3 -11   98.26   17.07 
   2   3  11  112.51   15.50 
   2   3  11  100.35   32.07 
   2  -3  11  112.55   31.82 
   2  -3  12   16.46   28.20 
  -2  -3 -12   10.30   10.15 
   2   3  12   10.47   26.60 
  -2   3 -12    6.00   10.32 
   2   3  13  262.04   46.25 
   2  -3  13  249.72   42.39 
  -2  -3 -13  209.77   27.88 
  -2   3 -13  187.59   28.06 
   2  -3  14  229.26   44.58 
  -2  -3 -14  207.01   27.26 
   2   3  14  271.52   47.64 
  -2   3 -14  169.37   28.45 
   2   3  15  557.63   75.09 
  -2  -3 -15  480.53   57.28 
  -2   3 -15  478.28   57.86 
   2  -3  15  505.08   71.34 
   2  -4 -15  145.84   19.25 
   2   4 -15  113.34   18.73 
  -2   4  15  128.43   47.66 
  -2  -4  15   79.27   46.31 
   2   4 -15   73.23   18.86 
   2  -4 -15  111.05   19.05 
   2  -4 -14   30.88   11.20 
   2   4 -14   49.21   13.42 
  -2   4  14  107.95   44.26 
   2  -4 -14   47.10   12.36 
  -2  -4  14   42.18   41.45 
   2   4 -14   43.87   17.22 
   2   4 -13  807.32   86.45 
  -2   4  13  808.52  103.37 
   2  -4 -13  775.81   85.90 
   2   4 -13  911.68   95.33 
  -2  -4  13  873.17  103.73 
   2  -4 -13  771.26   86.07 
  -2   4  12  104.22   38.39 
  -2  -4  12   67.33   33.38 
   2  -4 -12   42.08   10.35 
   2   4 -12   51.50   10.74 
   2  -4 -12   20.73   13.58 
   2   4 -12   69.38   22.91 
   2  -4 -12   31.36    9.68 
   2   4 -12   49.92   11.15 
   2   4 -11  149.25   18.17 
   2   4 -11  169.16   31.17 
  -2   4  11   94.22   36.79 
  -2  -4  11  181.48   25.17 
   2  -4 -11  119.49   20.31 
  -2  -4  11   98.52   37.00 
   2   4 -11  103.19   17.26 
   2   4 -10    2.65   20.04 
   2  -4 -10   21.13   11.78 
   2  -4 -10   76.39   28.83 
  -2   4  10   40.43   30.18 
   2   4 -10   16.34    7.26 
   2   4 -10   11.51    7.33 
  -2  -4  10   14.92   26.94 
  -2   4  10   21.22    6.67 
  -2  -4  10   16.38    7.82 
  -2  -4  10   18.13    8.05 
  -2  -4  10   -3.42   14.73 
  -2  -4   9  333.86   56.20 
   2  -4  -9  427.25   47.03 
  -2  -4   9  487.57   50.59 
   2  -4  -9  464.68   56.02 
  -2   4   9  373.35   56.53 
  -2   4   9  398.25   44.83 
   2   4  -9  420.92   45.87 
  -2  -4   9  433.48   45.97 
   2   4  -9  421.33   45.89 
  -2  -4   9  414.13   45.80 
   2   4  -9  455.41   51.94 
   2  -4  -8   42.79   23.38 
   2   4  -8   76.65   23.69 
  -2   4   8   92.50   26.09 
  -2  -4   8   68.32   10.64 
  -2  -4   8   39.35   25.09 
  -2  -4   8   80.30   17.00 
   2   4  -8   89.29   19.05 
  -2   4   8   76.14    9.73 
  -2  -4   8   52.86   10.25 
   2  -4  -8  114.57   14.18 
   2   4  -8   70.39   10.68 
   2   4  -8   67.72   10.37 
  -2   4   7 2872.28  303.50 
  -2  -4   7 2884.14  311.18 
   2  -4  -7 3067.82  309.45 
   2   4  -7 2903.02  304.14 
  -2   4   7 2876.23  310.37 
   2   4  -7 2854.28  309.51 
   2  -4  -7 3344.91  305.62 
  -2  -4   7 2823.80  304.02 
  -2  -4   7 2766.94  304.02 
  -2  -4   7 3303.08  307.64 
   2   4  -7 2939.94  304.15 
   2   4  -7 3316.84  307.98 
   2   4  -6   89.96   12.04 
   2   4  -6  100.36   18.47 
  -2   4   6   93.52   24.48 
   2  -4  -6   99.99   15.13 
  -2  -4   6   92.58   23.90 
  -2  -4   6   96.93   17.93 
   2  -4  -6   86.56   22.62 
   2   4  -6  130.29   23.67 
   2   4  -6  100.30   12.16 
  -2   4   6   97.96   11.67 
   2   4  -5 1099.15  116.46 
  -2   4   5 1019.74  110.53 
  -2   4   5  967.71  116.22 
   2  -4  -5 1024.50  111.03 
  -2  -4   5 1087.27  117.51 
   2   4  -5 1063.32  110.96 
  -2  -4   5 1162.49  114.50 
   2  -4  -5 1086.82  115.36 
   2  -4  -5 1000.49  111.06 
   2   4  -5 1179.84  111.22 
   2  -4  -5 1178.00  112.81 
   2  -4  -4  183.79   20.84 
   2   4  -4  185.14   20.59 
   2  -4  -4  144.40   26.53 
   2   4  -4  150.83   27.43 
  -2  -4   4  197.27   25.34 
   2  -4  -4  183.24   20.83 
  -2   4   4  171.38   20.31 
   2   4  -4  226.48   20.97 
   2  -4  -4  214.70   23.35 
  -2   4   3 1138.88  123.58 
   2  -4  -3 1233.97  126.61 
  -2  -4   3 1252.78  126.75 
   2   4  -3 1183.76  127.71 
   2   4  -3 1292.85  126.90 
   2   4  -3 1219.71  123.75 
   2  -4  -3 1223.47  123.72 
   2   4  -3 1167.60  123.72 
   2   4  -2  119.55   12.56 
   2  -4  -2  127.61   12.67 
   2  -4  -2   75.82   16.53 
   2   4  -2  106.20   12.45 
   2   4  -2  143.04   17.58 
  -2   4   2  100.72   12.63 
  -2  -4   2  128.64   17.29 
   2   4  -1 3660.74  390.04 
  -2  -4   1 4045.09  392.64 
   2   4  -1 3716.04  390.04 
   2   4  -1 4194.31  392.85 
  -2   4   1 3803.09  390.32 
   2  -4  -1 3776.81  391.23 
   2  -4  -1 3947.72  390.34 
   2   4   0  192.77   22.47 
  -2  -4   0  178.57   22.05 
  -2   4   0  160.06   18.71 
   2  -4   0  169.42   18.62 
   2  -4   1 1572.30  144.32 
   2   4   1 1699.87  146.15 
   2   4   1 1326.06  143.82 
   2  -4   1 1517.23  145.98 
   2   4   1 1198.38  143.76 
   2  -4   1 1469.59  145.80 
  -2   4  -2  425.38   46.18 
   2   4   2  470.58   43.51 
   2  -4   2  402.72   45.47 
   2   4   2  497.22   45.88 
  -2  -4  -2  369.12   44.15 
   2  -4   2  355.72   45.33 
  -2  -4  -2  351.16   44.12 
  -2   4  -2  444.68   46.34 
   2   4   3  631.08   63.65 
   2   4   3  617.12   66.75 
  -2   4  -3  644.39   65.26 
   2  -4   3  604.77   65.06 
  -2  -4  -3  502.71   64.06 
  -2   4  -3  618.23   66.21 
  -2   4  -3  651.95   66.47 
   2   4   3  730.88   65.57 
  -2  -4  -3  649.56   65.05 
   2  -4   3  580.01   65.01 
  -2   4  -4   -2.56   11.69 
   2   4   4    1.26   14.56 
   2   4   4    3.44    2.64 
   2  -4   4    8.53   11.46 
   2  -4   4    9.26    5.78 
   2  -4   4    2.17    7.83 
  -2   4  -4    0.92    6.77 
   2   4   4    6.62    7.65 
  -2   4  -4    8.52    6.84 
  -2  -4  -4   -0.42    4.05 
   2   4   4    5.16    2.68 
  -2  -4  -5 1898.60  214.68 
   2   4   5 2336.81  215.18 
   2   4   5 1925.25  217.98 
   2   4   5 2060.92  214.30 
   2  -4   5 2099.75  215.29 
   2  -4   5 1853.36  216.71 
  -2   4  -5 1977.65  216.10 
   2   4   5 2106.68  214.30 
  -2   4  -5 2056.15  217.18 
   2  -4   5 2492.14  218.40 
  -2  -4  -5 2142.23  218.25 
   2   4   6  314.51   39.77 
  -2   4  -6  351.02   39.44 
  -2  -4  -6  280.92   33.95 
   2   4   6  326.21   34.07 
   2  -4   6  249.39   38.26 
  -2   4  -6  250.59   35.04 
   2   4   6  316.87   33.59 
  -2  -4  -6  338.92   40.87 
   2   4   6  322.18   33.65 
   2  -4   6  338.68   34.67 
  -2  -4  -7  650.12   69.29 
   2  -4   7  541.81   67.42 
   2   4   7  566.95   68.87 
   2   4   7  486.76   62.73 
   2   4   7  654.68   62.24 
   2  -4   7  753.35   71.68 
  -2   4  -7  467.90   63.96 
  -2   4  -7  546.17   67.64 
   2   4   7  704.94   63.20 
   2   4   7  609.35   62.68 
  -2  -4  -7  517.63   63.03 
   2  -4   7  635.99   63.44 
   2  -4   7  624.88   63.50 
   2   4   8   44.24   20.63 
   2   4   8   23.00    6.16 
  -2  -4  -8   34.12   20.33 
   2  -4   8   32.09   18.75 
  -2  -4  -8    9.00    6.80 
   2  -4   8   32.18   21.59 
   2  -4   8   31.37    7.90 
   2   4   8   17.03    6.24 
  -2   4  -8   31.32   19.42 
   2  -4   8   24.71    7.41 
   2   4   9   93.96   14.11 
   2   4   9  120.37   27.89 
   2  -4   9  135.04   15.48 
  -2   4  -9  117.92   27.24 
   2  -4   9  127.51   15.56 
   2  -4   9  116.25   23.76 
   2  -4   9   69.45   24.76 
  -2  -4  -9   89.64   14.74 
   2   4   9  114.48   14.42 
  -2  -4  -9   97.96   27.31 
   2  -4  10  102.64   14.57 
   2  -4  10   87.61   13.85 
   2   4  10  108.67   13.75 
  -2  -4 -10   91.19   14.84 
   2   4  10  128.17   30.67 
   2  -4  10   85.57   21.95 
  -2  -4 -10   76.98   28.63 
   2  -4  10   78.79   27.38 
   2   4  10  102.21   13.78 
  -2   4 -10   99.74   27.74 
   2   4  11  957.43   99.26 
  -2   4 -11  947.32  107.62 
   2   4  11  839.28  108.78 
   2  -4  11  814.32  107.27 
   2   4  11  961.01   99.26 
   2  -4  11 1078.50  103.93 
  -2  -4 -11 1068.60  109.65 
  -2  -4 -11  856.88  100.01 
   2  -4  12   62.00   28.71 
   2   4  12  106.02   32.07 
  -2  -4 -12   91.18   15.40 
   2   4  13  199.46   44.30 
   2  -4  13  337.57   47.64 
  -2   4 -13  247.52   33.81 
  -2  -4 -13  268.01   32.56 
  -2  -4 -14   18.87   11.81 
   2   4  14   29.94   34.42 
   2  -4  14    7.83   30.62 
  -2   4 -14   -9.42   13.50 
   2   4  15  -46.67   37.91 
  -2  -4 -15  -10.43   13.03 
  -2   4 -15   10.35   15.27 
   2  -4  15   21.20   36.00 
   2   5 -15  488.22   68.58 
   2   5 -15  637.01   69.02 
  -2  -5  15  625.96   89.51 
   2  -5 -15  603.23   67.92 
   2  -5 -15  698.12   68.36 
  -2   5  15  711.32   91.34 
   2  -5 -14   -1.27   10.72 
   2   5 -14    6.95    9.54 
  -2   5  14   10.88   39.87 
  -2  -5  14  -42.09   42.93 
   2   5 -14   -6.76   14.84 
   2  -5 -14    8.61    9.86 
   2  -5 -13   11.52    9.84 
   2   5 -13   20.09   10.17 
  -2   5  13    9.98   37.21 
  -2  -5  13  -19.51   34.95 
   2  -5 -13    5.61    9.82 
   2   5 -13    3.47   24.55 
   2   5 -12   -3.39    7.91 
   2  -5 -12   11.33    8.25 
   2   5 -12  -26.39   23.21 
  -2  -5  12   13.50   32.81 
   2   5 -12   13.06    8.81 
  -2   5  12   31.81   36.40 
   2  -5 -12   -1.05    7.93 
  -2   5  11 1447.00  155.71 
   2  -5 -11 1404.60  143.20 
  -2  -5  11 1582.39  147.67 
  -2  -5  11 1324.29  154.71 
   2   5 -11 1712.50  153.39 
   2  -5 -11 1239.89  142.81 
   2  -5 -11 1230.00  143.01 
   2   5 -11 1400.86  143.25 
   2   5 -11 1374.40  143.27 
  -2  -5  10   -0.84    7.66 
   2   5 -10   -1.80    7.05 
   2  -5 -10   26.48   23.79 
  -2   5  10   -3.70   28.61 
  -2   5  10    7.32    5.76 
  -2  -5  10   16.54   16.63 
   2  -5 -10   -3.38    9.94 
   2   5 -10   30.08   21.80 
   2  -5 -10   -1.73    7.50 
  -2  -5  10    2.49    7.86 
   2  -5 -10    9.26    8.47 
  -2  -5  10    7.52   28.50 
   2   5 -10   -1.75    6.96 
  -2   5   9 1334.01  139.39 
   2   5  -9 1268.37  140.20 
  -2  -5   9 1429.66  144.27 
  -2   5   9 1414.22  150.42 
   2  -5  -9 1419.91  148.10 
  -2  -5   9 1295.90  140.21 
  -2  -5   9 1435.41  150.99 
   2   5  -9 1377.20  145.94 
   2  -5  -9 1501.16  140.99 
  -2  -5   9 1325.33  140.19 
   2   5  -9 1268.41  140.11 
  -2  -5   8   21.47   23.25 
   2  -5  -8   26.27   21.69 
   2   5  -8    4.90    5.05 
  -2   5   8    2.91   24.31 
  -2  -5   8   13.40   14.17 
   2   5  -8    4.77    5.20 
   2   5  -8   -9.80   14.55 
   2  -5  -8   -1.76    9.28 
   2   5  -8  -20.33   24.17 
  -2   5   8   12.34    5.14 
  -2  -5   7   62.93   25.15 
  -2   5   7   79.20   24.82 
  -2   5   7   83.56   10.30 
   2   5  -7   79.13   24.53 
   2   5  -7   74.31   10.68 
   2  -5  -7   94.39   13.72 
  -2  -5   7   77.13   17.33 
   2   5  -7  100.24   19.86 
   2  -5  -7   19.05   21.82 
   2   5  -7   78.91   10.97 
   2   5  -6    2.60    4.07 
   2   5  -6    5.80    4.20 
  -2  -5   6    7.35   13.56 
   2   5  -6   12.78   13.35 
   2   5  -6   14.84   19.90 
  -2   5   6  -11.12   18.41 
  -2   5   6    9.89    4.23 
   2  -5  -6   11.76    8.75 
   2  -5  -6   24.08   16.71 
   2   5  -5 1799.10  190.81 
   2  -5  -5 1831.27  194.86 
   2  -5  -5 2057.00  192.51 
   2   5  -5 1764.70  195.76 
  -2  -5   5 2072.85  194.70 
  -2   5   5 1774.83  190.44 
   2   5  -5 1845.99  190.85 
   2   5  -4  107.81   12.14 
   2  -5  -4  118.55   21.30 
   2   5  -4   60.95   21.87 
  -2   5   4   91.53   11.94 
  -2  -5   4  116.58   19.29 
   2  -5  -4  109.84   12.13 
   2   5  -4  106.02   12.24 
   2  -5  -3 1181.44  128.74 
   2   5  -3 1122.16  130.03 
   2   5  -3 1335.08  126.13 
  -2   5   3 1131.65  125.82 
   2   5  -3 1186.39  125.93 
  -2  -5   3 1264.58  129.20 
   2   5  -3 1293.21  129.52 
   2  -5  -3 1245.04  125.94 
   2  -5  -2  110.37   16.59 
   2  -5  -2  113.52   12.27 
   2   5  -2  100.60   12.00 
  -2  -5   2  110.86   17.54 
   2   5  -2  103.74   12.02 
   2   5  -2  160.87   17.86 
  -2   5   2  112.46   12.34 
   2  -5  -1  222.23   26.37 
   2   5  -1  222.04   23.97 
  -2   5   1  240.10   24.60 
   2   5  -1  225.30   23.98 
   2   5  -1  231.37   28.21 
  -2  -5   1  247.75   28.16 
   2  -5  -1  232.05   24.48 
  -2   5   0  210.29   23.59 
  -2   5   0  209.68   24.44 
   2   5   0  216.45   22.47 
   2   5   0  212.75   22.47 
  -2  -5   0  251.44   26.37 
   2   5   0  199.16   26.71 
   2  -5   0  220.73   23.42 
   2  -5   1 1155.22  110.82 
   2   5   1  937.38  108.24 
   2   5   1 1243.97  111.03 
   2  -5   1 1124.79  110.99 
   2   5   1 1011.32  108.28 
   2  -5   1 1223.97  109.17 
  -2   5  -2  208.57   26.21 
   2   5   2  274.57   26.36 
   2  -5   2  204.15   25.88 
  -2  -5  -2  195.84   23.81 
  -2   5  -2  217.99   26.79 
   2  -5   2  177.74   25.46 
  -2  -5  -2  185.19   23.74 
   2   5   2  240.05   23.00 
  -2  -5  -2  249.41   26.02 
  -2  -5  -3 1911.02  188.11 
   2  -5   3 2387.53  190.83 
  -2   5  -3 1733.14  189.22 
   2   5   3 1972.99  188.54 
   2  -5   3 1595.39  188.07 
  -2  -5  -3 1481.03  186.98 
  -2   5  -3 1855.47  189.54 
   2   5   3 1801.30  189.75 
  -2   5  -3 1749.20  188.11 
   2   5   3 1900.55  186.60 
   2   5   3 1869.04  186.60 
   2   5   4    6.76   14.15 
   2   5   4    4.02    2.56 
   2   5   4   14.22    7.39 
   2  -5   4   13.20   10.96 
   2  -5   4   12.66    5.88 
  -2   5  -4   13.20    7.26 
  -2   5  -4    3.48   11.28 
  -2  -5  -4    2.31    3.80 
  -2   5  -4    8.07    7.30 
   2  -5   4   21.45   10.13 
   2   5   4    5.87    2.64 
   2  -5   5  194.88   29.13 
  -2  -5  -5  218.83   25.42 
   2  -5   5  214.28   26.33 
  -2   5  -5  192.87   27.16 
   2   5   5  280.43   25.17 
   2  -5   5  297.11   31.65 
   2   5   5  251.66   26.26 
   2   5   5  232.96   31.74 
   2   5   5  211.34   24.86 
  -2   5  -5  237.55   30.00 
  -2  -5  -6  129.34   22.62 
   2   5   6  106.31   23.49 
   2  -5   6  144.49   21.46 
   2  -5   6  120.52   15.11 
  -2  -5  -6   96.35   14.07 
  -2   5  -6  111.74   16.42 
   2   5   6  132.75   14.11 
   2   5   6  118.21   14.43 
   2   5   6  117.42   13.79 
  -2   5  -6  111.43   21.57 
   2   5   7  203.34   22.50 
  -2   5  -7  273.17   31.36 
  -2  -5  -7  169.17   22.78 
   2  -5   7  154.58   28.64 
  -2   5  -7  181.55   24.69 
   2  -5   7  280.99   34.60 
   2   5   7  192.59   22.55 
   2  -5   7  239.89   23.97 
   2   5   7  171.71   30.47 
  -2  -5  -7  215.12   31.44 
   2  -5   7  226.63   23.66 
   2  -5   8   19.75    7.12 
   2   5   8   11.55    5.37 
   2  -5   8   29.55   20.85 
   2   5   8   21.38    5.50 
  -2   5  -8   17.63   20.14 
   2  -5   8   14.06    6.75 
  -2  -5  -8   10.85    6.16 
   2  -5   8   22.11   18.86 
  -2   5  -8   22.98    8.68 
  -2  -5  -8    6.50   20.11 
   2   5   8    7.29   19.70 
   2   5   9  794.44   79.27 
   2   5   9  616.91   86.51 
   2  -5   9  634.84   85.45 
  -2   5  -9  766.93   86.81 
   2  -5   9  807.44   86.27 
  -2  -5  -9  755.55   87.09 
   2  -5   9  810.20   80.13 
   2  -5   9  801.96   80.23 
   2   5   9  717.00   79.07 
  -2  -5  -9  695.44   79.81 
   2  -5  10   18.41    8.16 
   2  -5  10   20.44   19.44 
   2   5  10  -15.04   28.06 
   2   5  10   12.84    6.80 
   2   5  10   13.47    7.16 
   2  -5  10   -2.61   22.98 
  -2  -5 -10   30.38    8.60 
  -2   5 -10   -9.98   23.93 
   2  -5  10   12.80    7.95 
  -2  -5 -10   13.41   25.97 
   2   5  11  181.62   39.24 
   2  -5  11  255.24   33.10 
   2  -5  11  178.67   37.97 
  -2  -5 -11  179.39   25.82 
   2   5  11  223.61   24.75 
   2   5  11  219.22   24.99 
  -2   5 -11  203.90   38.21 
  -2  -5 -12    9.78    8.72 
  -2   5 -12    3.02   27.88 
   2  -5  12  -25.96   27.55 
   2   5  12   10.82   28.19 
   2  -5  13   96.33   34.98 
   2   5  13  189.98   40.32 
  -2  -5 -13  170.10   22.90 
   2  -5  14   -3.89   29.60 
   2   5  14  -21.72   33.28 
  -2  -5 -14    6.16   10.64 
  -2   5 -14   11.67   13.86 
   2   5  15  764.89   84.80 
  -2  -5 -15  541.61   65.73 
   2  -5  15  533.97   79.15 
  -2   5 -15  597.90   67.98 
   2   6 -15   62.15   17.94 
   2  -6 -15   80.76   15.73 
  -2   6  15   94.80   49.39 
   2   6 -15   73.80   16.43 
   2  -6 -15   76.89   14.88 
   2  -6 -14   14.73   10.34 
   2  -6 -14   15.15   10.77 
  -2   6  14   -5.47   43.63 
   2   6 -14   14.17   10.49 
   2   6 -14   12.54   16.81 
   2   6 -13  734.29   78.07 
  -2   6  13  702.95   94.01 
   2   6 -13  870.87   90.07 
   2  -6 -13  675.75   77.36 
   2  -6 -13  706.86   77.57 
  -2   6  12   13.72   36.46 
   2   6 -12   51.75   11.90 
   2  -6 -12   65.86   12.02 
   2   6 -12  104.28   29.87 
  -2  -6  12   76.55   36.09 
   2  -6 -12   61.96   12.15 
  -2  -6  11  302.27   50.15 
   2  -6 -11  276.12   32.77 
  -2   6  11  268.69   49.89 
   2   6 -11  411.13   45.97 
  -2  -6  11  396.85   41.32 
   2  -6 -11  313.78   33.25 
   2   6 -11  299.21   33.13 
   2   6 -11  278.67   32.91 
   2  -6 -11  204.56   32.25 
  -2  -6  10  -11.35   29.59 
   2   6 -10   37.41   24.82 
   2   6 -10   13.78    7.45 
  -2   6  10    9.69    6.04 
  -2   6  10    3.71   31.80 
   2  -6 -10   10.35    9.53 
  -2  -6  10   23.84   18.28 
   2   6 -10   16.90    7.67 
   2  -6 -10    9.67    8.66 
   2  -6 -10   35.44   26.65 
   2  -6 -10    3.49    7.64 
   2  -6  -9  256.66   28.68 
  -2   6   9  242.07   27.42 
   2   6  -9  205.17   28.18 
  -2   6   9  285.69   43.69 
   2  -6  -9  287.21   29.56 
  -2  -6   9  195.83   41.59 
   2   6  -9  326.43   39.44 
   2  -6  -9  267.10   39.67 
  -2  -6   9  284.83   35.19 
   2  -6  -9  250.79   28.58 
   2   6  -9  229.63   28.29 
  -2   6   8   47.14    7.76 
  -2   6   8   44.31   23.73 
   2   6  -8   45.02    8.68 
   2  -6  -8   52.17   11.47 
  -2  -6   8   39.47   17.38 
   2   6  -8   43.38   18.23 
   2   6  -8   52.76    8.60 
   2  -6  -8   67.18   23.12 
  -2  -6   7 2888.84  269.08 
   2   6  -7 2526.74  264.71 
   2  -6  -7 2539.92  269.77 
  -2   6   7 2632.38  271.92 
  -2   6   7 2410.99  264.05 
   2   6  -7 2443.04  264.60 
   2   6  -7 2606.44  271.01 
   2   6  -7 2691.14  269.27 
   2  -6  -7 2907.41  266.06 
   2   6  -6  394.87   42.91 
  -2  -6   6  463.33   48.49 
   2  -6  -6  391.14   49.48 
   2   6  -6  483.95   52.15 
   2   6  -6  367.13   42.75 
   2   6  -6  411.66   48.05 
   2  -6  -6  446.35   44.92 
  -2   6   6  393.44   42.39 
   2  -6  -5  675.31   80.22 
   2   6  -5  744.92   82.44 
  -2   6   5  695.18   75.29 
   2  -6  -5  799.91   77.58 
  -2  -6   5  787.33   80.24 
   2   6  -5  719.13   75.64 
   2   6  -5  718.94   75.66 
   2   6  -4   24.98    5.25 
   2  -6  -4   35.00    5.49 
   2   6  -4   29.65    5.22 
  -2  -6   4   46.71   13.75 
   2  -6  -4   27.10   16.38 
   2   6  -4   34.01   20.43 
  -2   6   4   34.93    5.46 
   2  -6  -3  371.36   37.50 
   2  -6  -3  340.01   41.33 
  -2  -6   3  380.33   42.19 
   2   6  -3  374.00   41.90 
   2   6  -3  351.64   37.36 
  -2   6   3  358.14   37.41 
  -2  -6   3  328.46   37.40 
   2   6  -3  365.05   37.38 
  -2  -6   3  343.61   37.42 
   2  -6  -2  346.08   40.90 
  -2  -6   2  397.49   42.43 
  -2   6   2  348.39   38.04 
   2  -6  -2  364.03   38.11 
   2   6  -2  377.97   42.16 
  -2  -6   2  356.63   37.83 
   2   6  -2  398.21   37.99 
   2   6  -2  335.05   37.79 
  -2  -6   2  362.96   37.86 
   2   6  -1 5134.70  549.50 
  -2  -6   1 5563.22  552.64 
   2  -6  -1 5492.67  551.07 
   2   6  -1 5473.02  549.56 
   2   6  -1 5891.57  552.88 
   2  -6  -1 5390.41  549.97 
  -2   6   1 5217.17  549.98 
   2   6   0  201.11   20.76 
  -2   6   0  214.98   23.22 
   2  -6   0  216.06   24.46 
   2  -6   0  218.21   24.61 
   2   6   0  189.58   20.74 
  -2   6   0  201.73   22.17 
   2  -6   0  215.63   21.92 
   2   6   0  196.19   24.88 
   2  -6   1  743.78   76.54 
   2   6   1  730.09   78.37 
   2  -6   1  706.92   78.28 
   2  -6   1  724.99   78.40 
   2   6   2   13.20    2.05 
   2   6   2   21.46    9.08 
  -2  -6  -2    6.42    9.06 
  -2   6  -2   16.97    8.73 
   2  -6   2   19.40    7.74 
   2  -6   2    2.65    7.33 
  -2   6  -2    2.33    7.47 
  -2  -6  -2   10.21    3.90 
  -2  -6  -2    9.10    3.95 
   2  -6   2   17.35    5.54 
   2   6   2   15.70    2.08 
   2   6   3  325.45   43.16 
  -2   6  -3  409.51   41.24 
  -2   6  -3  362.88   41.74 
   2  -6   3  501.29   43.46 
  -2  -6  -3  331.21   40.16 
   2  -6   3  330.74   40.19 
   2   6   3  397.51   40.80 
  -2  -6  -3  290.27   38.49 
  -2   6  -3  347.29   41.66 
   2   6   3  395.18   38.13 
   2   6   3  378.22   38.10 
  -2  -6  -4    5.66    7.02 
   2   6   4   27.59   15.26 
   2   6   4   19.47    3.68 
   2  -6   4   14.87   12.45 
  -2   6  -4   24.15    8.26 
  -2  -6  -4   20.20    4.61 
  -2   6  -4   24.08   12.36 
   2   6   4   27.55    8.50 
  -2   6  -4   20.86    8.18 
   2   6   4   27.18    3.94 
   2  -6   4   28.62    7.57 
  -2   6  -5 2142.93  222.98 
  -2  -6  -5 1949.40  220.58 
   2  -6   5 2148.46  221.65 
  -2   6  -5 1943.59  223.06 
  -2   6  -5 2030.57  222.63 
   2   6   5 2137.91  220.27 
   2   6   5 2306.61  221.33 
   2   6   5 2216.25  220.35 
   2  -6   5 2805.40  228.04 
   2   6   5 2008.81  224.82 
  -2  -6  -6   -3.50   17.33 
   2   6   6    3.19    3.71 
   2   6   6    1.96   16.18 
  -2   6  -6    4.28   14.22 
  -2  -6  -6   12.11    4.78 
   2  -6   6    2.17    5.74 
   2  -6   6   -1.45   13.84 
  -2   6  -6   12.06    8.20 
   2   6   6   10.08    3.78 
   2  -6   6   27.87   21.66 
   2   6   6    0.84    5.66 
   2   6   7  324.17   35.75 
  -2   6  -7  323.16   38.20 
   2  -6   7  331.27   37.10 
   2   6   7  351.08   44.95 
  -2   6  -7  346.45   42.37 
   2  -6   7  497.26   49.23 
   2  -6   7  284.56   41.45 
   2  -6   7  354.74   37.09 
   2   6   7  327.43   35.81 
  -2  -6  -7  329.25   36.36 
  -2  -6  -7  356.05   44.03 
   2   6   8    4.51    4.64 
  -2  -6  -8  -15.54   21.60 
  -2   6  -8  -13.73   18.72 
   2  -6   8   -3.26    6.77 
  -2  -6  -8    0.70    5.70 
   2  -6   8   20.19   17.64 
   2   6   8   -2.52   20.21 
   2  -6   8   32.06   24.68 
  -2   6  -8    4.87    8.52 
   2   6   8   -3.00    4.87 
   2  -6   8   11.87    6.40 
   2  -6   9  102.56   13.86 
   2  -6   9   97.22   24.05 
  -2   6  -9   91.53   27.02 
  -2  -6  -9  103.51   28.27 
   2   6   9   93.00   12.41 
  -2  -6  -9   91.78   13.35 
   2   6   9   92.07   12.29 
   2  -6   9   77.87   22.77 
  -2   6  -9   81.09   16.00 
   2  -6   9   91.16   13.47 
   2   6   9  103.88   26.95 
  -2   6 -10   49.99   26.36 
   2  -6  10   75.81   27.82 
  -2  -6 -10   50.04   10.60 
   2   6  10   37.17   27.88 
   2  -6  10   49.69   22.99 
   2   6  10   49.89    9.25 
   2   6  10   47.74    8.91 
  -2   6 -10   39.61   14.29 
   2  -6  11  508.96   56.33 
   2   6  11  429.38   61.05 
  -2   6 -11  486.36   59.97 
  -2  -6 -11  435.97   49.52 
   2   6  11  441.37   48.35 
   2  -6  11  362.48   57.56 
   2   6  11  448.48   48.34 
   2   6  12   44.45   30.17 
  -2   6 -12   18.14   28.93 
   2  -6  12   77.54   28.95 
  -2  -6 -12   45.41   11.14 
   2  -6  13  141.84   35.40 
   2   6  13   92.89   38.30 
  -2  -6 -13  159.96   21.59 
   2   6  14  -13.23   34.64 
  -2  -6 -14    3.04   11.67 
   2  -6  14   34.71   32.75 
   2  -6  15  -12.49   35.21 
  -2  -6 -15   13.53   13.53 
   2   6  15   28.73   36.88 
   2   7 -15  286.47   34.56 
   2   7 -15  208.93   35.52 
   2  -7 -15  250.01   32.72 
   2  -7 -15  305.55   33.36 
  -2   7  15  280.94   60.59 
   2  -7 -14   72.32   13.70 
   2   7 -14   69.61   14.98 
   2   7 -14   61.48   22.23 
  -2   7  14   66.14   46.67 
   2  -7 -14   54.19   13.96 
   2   7 -13   64.66   27.85 
   2  -7 -13   26.47   10.66 
  -2   7  13    5.06   37.06 
   2  -7 -13   40.56   11.07 
   2   7 -13   52.09   12.67 
  -2   7  12  142.52   40.49 
   2   7 -12  110.27   17.92 
   2  -7 -12  136.16   18.09 
   2   7 -12  120.80   33.65 
   2  -7 -12  130.92   18.04 
  -2   7  11 1007.14  108.32 
   2  -7 -11 1042.19   94.28 
  -2  -7  11 1192.80  101.04 
   2   7 -11 1067.51   94.72 
   2   7 -11 1179.77  106.03 
   2  -7 -11 1068.68   94.58 
   2   7 -10  380.28   42.73 
  -2  -7  10  490.26   50.83 
   2   7 -10  374.45   42.66 
   2  -7 -10  359.62   42.68 
   2  -7 -10  425.31   43.53 
   2  -7 -10  343.56   42.09 
   2   7 -10  554.08   58.14 
  -2   7  10  382.26   58.22 
  -2   7   9 1323.16  144.64 
   2  -7  -9 1413.43  145.59 
  -2   7   9 1559.01  156.70 
   2  -7  -9 1498.06  145.83 
   2   7  -9 1298.03  145.50 
  -2  -7   9 1567.79  150.97 
   2   7  -9 1708.63  155.64 
   2  -7  -9 1374.58  145.54 
   2  -7  -9 1432.57  153.00 
   2   7  -9 1333.10  145.62 
   2   7  -8  317.97   35.63 
   2   7  -8  380.19   44.11 
   2  -7  -8  311.90   35.53 
  -2   7   8  326.42   47.77 
   2  -7  -8  319.61   35.69 
   2  -7  -8  349.80   37.07 
  -2   7   8  324.64   34.91 
  -2  -7   8  371.72   42.56 
   2   7  -8  295.49   35.43 
   2  -7  -8  311.40   44.61 
   2  -7  -7  188.89   33.10 
   2   7  -7  190.09   35.88 
  -2  -7   7  255.22   32.38 
   2   7  -7  237.02   32.59 
   2   7  -7  224.38   24.83 
   2   7  -7  226.64   24.88 
  -2   7   7  202.80   24.01 
   2  -7  -7  235.78   26.80 
   2  -7  -6  140.39   16.20 
   2   7  -6   88.20   12.34 
   2  -7  -6   69.84   21.92 
  -2   7   6  105.09   12.28 
   2   7  -6   76.21   20.30 
   2   7  -6  104.37   12.76 
  -2  -7   6  117.54   20.92 
   2   7  -6  105.33   24.98 
   2   7  -5 2328.54  234.94 
   2  -7  -5 2261.43  233.20 
  -2  -7   5 2195.63  229.09 
  -2  -7   5 2573.80  233.86 
  -2   7   5 2225.33  228.78 
   2   7  -5 2177.22  229.06 
   2   7  -5 2181.04  229.09 
  -2  -7   5 2178.17  229.09 
  -2  -7   4  618.55   68.16 
   2  -7  -4  661.40   68.17 
   2   7  -4  640.89   68.16 
   2  -7  -4  661.60   72.57 
  -2  -7   4  730.37   73.56 
  -2   7   4  659.36   68.04 
  -2  -7   4  613.61   68.16 
   2   7  -4  605.59   74.65 
   2   7  -4  708.23   68.27 
  -2   7   3 1099.81  117.93 
   2  -7  -3 1117.78  121.02 
  -2  -7   3 1137.63  117.94 
   2  -7  -3 1162.06  118.09 
  -2  -7   3 1311.51  122.73 
   2   7  -3 1108.04  117.93 
  -2  -7   3 1156.02  117.97 
   2   7  -3 1277.97  122.48 
   2   7  -3 1122.01  117.91 
  -2  -7   2  637.52   66.32 
  -2   7   2  612.08   62.06 
   2   7  -2  590.34   61.75 
  -2  -7   2  574.70   61.73 
   2  -7  -2  559.12   64.58 
   2   7  -2  697.66   66.48 
  -2  -7   2  556.69   61.69 
   2   7  -2  611.41   61.75 
   2  -7  -2  618.62   62.08 
  -2  -7   1  981.42   98.30 
  -2   7   1  897.61   96.98 
   2   7  -1  874.84   94.34 
   2   7  -1  898.81   94.35 
  -2  -7   1  926.51   94.38 
   2  -7  -1  965.71   94.99 
  -2   7   1  923.34   95.01 
  -2  -7   1  916.21   94.37 
   2   7  -1  969.21   98.51 
   2   7   0  178.13   18.55 
   2   7   0  186.09   23.13 
  -2   7   0  180.00   21.70 
   2   7   0  173.28   18.53 
  -2   7   0  179.19   20.16 
   2  -7   0  195.25   19.88 
   2   7   1 1847.40  194.52 
   2  -7   1 2145.79  196.02 
   2  -7   1 1986.47  197.73 
   2  -7   1 2005.44  198.00 
   2   7   1 2118.74  198.11 
   2  -7   2  657.39   69.81 
  -2  -7  -2  696.96   71.35 
   2  -7   2  600.41   70.80 
   2  -7   2  551.51   70.62 
  -2   7  -2  704.78   72.13 
   2   7   2  674.34   71.29 
  -2   7  -2  690.88   72.31 
   2  -7   2  820.94   73.16 
   2   7   3  391.61   40.86 
   2   7   3  391.07   46.73 
  -2   7  -3  438.82   44.99 
   2   7   3  461.54   44.25 
   2  -7   3  377.82   43.32 
  -2  -7  -3  462.61   44.00 
  -2  -7  -3  325.77   41.25 
  -2   7  -3  384.42   44.88 
   2   7   3  399.96   40.87 
  -2   7  -3  448.36   44.48 
   2   7   4  259.97   39.57 
  -2   7  -4  314.97   37.67 
   2   7   4  363.22   35.96 
  -2  -7  -4  292.23   33.56 
  -2   7  -4  333.56   36.79 
  -2   7  -4  344.88   37.03 
   2   7   4  321.59   33.18 
   2  -7   4  419.82   41.17 
   2  -7   4  323.23   35.27 
  -2  -7  -4  306.69   35.15 
   2   7   4  309.45   33.17 
   2   7   5   30.61   16.15 
   2  -7   5   53.69    9.18 
  -2   7  -5   40.21   15.17 
  -2  -7  -5   39.64    7.09 
  -2  -7  -5   58.30    8.66 
   2   7   5   55.96    9.94 
  -2   7  -5   65.26   11.92 
  -2   7  -5   54.53   11.02 
   2   7   5   48.09    6.40 
   2   7   5   46.33    6.41 
   2   7   6   31.19    7.62 
   2   7   6   35.07   17.78 
   2  -7   6   29.72    7.52 
  -2   7  -6   39.10   15.32 
   2   7   6   36.10    5.50 
  -2   7  -6   18.97    8.83 
  -2  -7  -6   29.45    6.16 
   2  -7   6   55.70   25.20 
   2   7   6   39.57    5.62 
  -2  -7  -7  265.96   34.53 
  -2  -7  -7  209.86   24.94 
  -2   7  -7  222.73   32.33 
   2   7   7  200.74   33.43 
   2  -7   7  235.04   26.13 
  -2   7  -7  223.36   27.56 
   2  -7   7  304.40   39.25 
   2   7   7  216.10   24.45 
   2  -7   7  236.29   26.16 
   2   7   7  220.19   24.47 
   2   7   8  317.49   35.41 
   2  -7   8  343.74   36.92 
   2  -7   8  282.34   42.55 
  -2   7  -8  323.01   43.33 
  -2  -7  -8  314.73   36.06 
   2   7   8  341.60   46.34 
  -2   7  -8  282.05   37.83 
   2  -7   8  404.49   51.13 
   2  -7   8  355.67   37.01 
   2   7   8  337.96   35.50 
  -2  -7  -8  388.88   46.16 
   2   7   9  475.43   68.89 
  -2   7  -9  533.50   62.11 
  -2  -7  -9  511.11   59.72 
   2  -7   9  552.41   67.33 
   2   7   9  558.79   59.23 
  -2  -7  -9  677.64   69.92 
   2   7   9  552.78   59.24 
   2  -7   9  553.74   68.18 
   2  -7   9  620.89   60.57 
  -2   7  -9  622.15   68.10 
   2  -7   9  550.24   60.42 
   2   7  10  221.07   42.69 
   2   7  10  269.07   30.88 
  -2   7 -10  270.58   42.34 
   2   7  10  298.46   31.02 
   2  -7  10  240.73   41.47 
  -2  -7 -10  273.39   31.70 
  -2   7 -10  235.19   33.82 
   2  -7  10  304.35   41.79 
  -2  -7 -10  385.11   45.66 
   2   7  11  190.14   21.75 
   2  -7  11  211.78   32.50 
  -2   7 -11  193.86   36.41 
   2   7  11  105.32   34.79 
  -2  -7 -11  172.38   22.94 
   2  -7  11  236.04   36.44 
  -2   7 -11  171.48   25.14 
   2   7  11  170.35   21.61 
   2   7  12   30.53   30.56 
   2  -7  12  -19.31   26.14 
  -2  -7 -12   -1.17    8.63 
   2   7  13  156.61   43.28 
   2  -7  13  228.64   41.08 
  -2  -7 -13  197.83   26.04 
   2   7  14  147.66   40.15 
  -2  -7 -14   65.83   15.55 
  -2  -7 -15  535.83   60.36 
   2   7  15  477.21   76.22 
   2   8 -15   60.19   18.88 
   2  -8 -15   48.47   14.35 
   2  -8 -15   83.29   14.82 
  -2   8  15   90.40   47.55 
   2   8 -15   57.45   15.69 
   2  -8 -14  293.56   34.31 
  -2   8  14  316.16   59.60 
   2  -8 -14  250.22   33.70 
   2   8 -14  272.18   34.84 
   2   8 -14  333.48   40.94 
   2  -8 -13  312.41   35.31 
   2   8 -13  305.13   47.19 
   2   8 -13  277.76   35.50 
  -2   8  13  345.39   59.49 
   2  -8 -13  288.73   34.77 
   2  -8 -12  148.54   20.94 
  -2   8  12  166.72   44.36 
   2   8 -12  152.52   21.38 
   2   8 -12  237.89   39.84 
   2  -8 -12  161.69   20.98 
   2  -8 -11  140.69   18.32 
  -2   8  11  167.91   41.73 
   2  -8 -11  130.27   18.56 
  -2  -8  11  220.69   30.05 
   2   8 -11  191.58   34.80 
   2   8 -11   97.80   17.42 
   2  -8 -10   18.14    8.73 
   2  -8 -10   19.38    8.20 
   2   8 -10   41.48   25.89 
  -2  -8  10    6.81   20.27 
   2   8 -10    8.67    7.42 
   2  -8 -10    3.77    8.34 
  -2   8  10   30.39   31.17 
  -2   8   9  159.32   20.41 
  -2   8   9  196.15   38.48 
  -2  -8   9  140.17   29.21 
   2   8  -9  253.65   38.08 
   2  -8  -9  253.18   36.50 
   2  -8  -9  215.69   22.67 
   2  -8  -9  177.97   21.53 
   2  -8  -9  189.90   21.65 
   2   8  -9  173.25   21.59 
   2   8  -9  154.15   21.49 
  -2   8   8  632.56   68.25 
   2  -8  -8  620.23   76.25 
   2   8  -8  655.42   69.10 
  -2  -8   8  605.36   68.95 
   2  -8  -8  653.19   69.01 
  -2  -8   8  631.69   69.05 
   2   8  -8  655.33   69.05 
   2  -8  -8  663.51   69.04 
  -2   8   8  641.44   80.65 
   2  -8  -8  687.32   70.07 
   2   8  -8  679.08   77.63 
  -2  -8   8  728.11   75.53 
   2   8  -7 1307.21  139.86 
   2  -8  -7 1323.97  145.46 
  -2  -8   7 1520.96  145.60 
  -2  -8   7 1290.85  139.76 
   2  -8  -7 1359.58  139.87 
  -2  -8   7 1324.42  139.85 
   2  -8  -7 1487.44  141.14 
   2   8  -7 1336.56  139.84 
  -2   8   7 1297.88  139.18 
   2   8  -7 1489.05  146.57 
   2  -8  -7 1325.62  139.86 
   2   8  -6  737.05   84.69 
  -2  -8   6  935.20   83.69 
  -2   8   6  717.30   76.42 
   2   8  -6  676.82   76.86 
   2  -8  -6  674.30   76.93 
  -2  -8   6  728.29   76.94 
   2  -8  -6  851.37   78.94 
   2   8  -6  743.73   76.94 
  -2  -8   6  736.56   76.98 
   2  -8  -6  718.16   77.04 
   2  -8  -6  763.30   82.73 
   2   8  -6  821.70   83.45 
  -2  -8   5   72.08    9.48 
   2   8  -5   96.06   23.54 
   2   8  -5   59.96    9.11 
  -2   8   5   63.71    8.87 
  -2  -8   5   88.48    9.74 
   2  -8  -5   67.95   18.42 
  -2  -8   5  107.42   19.66 
   2   8  -5   53.52    8.75 
   2   8  -4   62.71    8.82 
   2  -8  -4   71.73    8.90 
   2   8  -4   61.78   21.47 
  -2   8   4   69.35    8.97 
   2   8  -4   47.23   17.13 
   2  -8  -4   62.18   18.11 
  -2  -8   4   66.46    9.02 
  -2  -8   4  100.80   20.30 
  -2  -8   4   77.64    9.24 
   2   8  -4   62.48    8.72 
   2  -8  -3 1108.77  120.11 
  -2  -8   3 1089.17  116.80 
   2   8  -3 1161.18  116.87 
  -2  -8   3 1270.78  121.84 
   2  -8  -3 1155.45  117.02 
  -2   8   3 1087.10  116.86 
  -2  -8   3 1154.68  116.86 
   2   8  -3 1235.92  121.88 
   2   8  -3 1085.18  116.77 
   2  -8  -2  476.16   51.98 
  -2   8   2  446.55   52.94 
   2   8  -2  465.48   48.45 
  -2   8   2  439.22   48.78 
  -2  -8   2  523.47   54.13 
   2  -8  -2  471.04   48.86 
  -2  -8   2  469.38   48.42 
   2   8  -2  511.82   54.23 
   2   8  -2  475.48   48.43 
  -2  -8   2  442.76   48.40 
   2   8  -1 2898.08  292.91 
  -2  -8   1 2751.76  292.85 
  -2   8   1 2940.04  293.61 
  -2   8   1 3065.98  295.74 
   2   8  -1 2996.31  296.99 
  -2  -8   1 2907.50  292.88 
   2  -8  -1 2926.82  293.51 
   2   8  -1 2671.47  292.85 
  -2  -8   1 3246.45  297.30 
   2   8   0 1722.08  171.98 
   2  -8   0 1784.75  168.71 
  -2   8   0 1617.41  168.83 
  -2   8   0 1662.24  169.84 
   2   8   0 1587.52  167.60 
   2   8   1   24.74    2.99 
   2  -8   1   22.30   10.10 
   2   8   1   18.51   11.25 
   2  -8   1   24.14    6.32 
   2   8   2   11.41    2.20 
   2   8   2   24.39   10.95 
   2  -8   2   22.64    9.48 
  -2   8  -2   21.97    9.82 
   2  -8   2   14.59    9.24 
   2  -8   2   10.01    6.30 
  -2   8  -2    7.95    9.64 
   2  -8   2   14.56   11.04 
  -2  -8  -2   21.64   11.65 
  -2  -8  -3 1142.56  105.20 
  -2   8  -3  973.12  105.20 
  -2   8  -3 1143.50  106.62 
   2  -8   3  868.45  104.31 
  -2  -8  -3  847.85  102.43 
   2  -8   3 1341.82  109.47 
  -2   8  -3 1193.66  106.93 
   2   8   3 1144.63  105.64 
   2   8   3  999.02  102.11 
   2   8   3 1006.91  102.11 
  -2  -8  -4 1498.34  146.16 
   2   8   4 1390.01  149.22 
  -2   8  -4 1382.71  147.45 
  -2  -8  -4 1270.51  144.29 
   2  -8   4 1269.72  145.83 
   2   8   4 1357.49  144.00 
  -2   8  -4 1500.85  148.04 
   2   8   4 1441.57  144.04 
   2   8   4 1546.76  146.68 
  -2   8  -4 1492.68  147.79 
  -2  -8  -5 1044.31  114.01 
   2  -8   5 1017.89  115.31 
  -2   8  -5 1160.67  117.27 
  -2   8  -5 1119.80  117.18 
   2   8   5 1085.36  113.68 
   2   8   5 1102.32  119.68 
  -2  -8  -5 1080.14  114.80 
   2   8   5 1178.65  115.72 
   2   8   5 1108.78  113.70 
  -2   8  -5 1128.33  117.70 
   2   8   6 1038.36  118.56 
   2  -8   6 1005.36  113.57 
   2   8   6 1077.26  112.17 
  -2   8  -6 1108.49  115.61 
  -2   8  -6 1079.56  115.28 
  -2  -8  -6 1016.82  112.57 
   2   8   6 1066.19  112.16 
  -2   8  -6  982.46  116.33 
   2   8   6 1332.55  114.19 
   2   8   7   66.28    9.38 
  -2   8  -7   93.61   21.23 
   2  -8   7   98.60   12.48 
  -2  -8  -7   62.25    9.91 
   2   8   7   80.11    9.57 
  -2   8  -7   62.06   12.67 
   2   8   7   61.01   21.19 
  -2  -8  -8   -2.35   20.94 
   2   8   8   -2.73   24.77 
  -2  -8  -8    8.47    5.94 
   2  -8   8   13.24    8.30 
  -2   8  -8   29.93   20.30 
  -2   8  -8   -4.09    8.78 
   2   8   8   10.35    5.02 
   2  -8   8   15.40    7.85 
   2   8   8    9.36    4.98 
   2  -8   8   -3.62   27.41 
  -2  -8  -9  162.43   32.63 
   2   8   9  130.14   32.83 
  -2   8  -9  108.00   29.03 
   2  -8   9  152.46   18.48 
   2  -8   9  151.78   18.76 
  -2  -8  -9  131.71   17.21 
  -2   8  -9  121.73   19.96 
   2   8   9  136.70   16.79 
   2   8   9  130.32   16.71 
   2  -8   9  191.04   32.39 
  -2  -8 -10  700.12   78.84 
  -2   8 -10  719.66   77.57 
   2   8  10  660.69   67.89 
  -2   8 -10  558.58   70.56 
   2   8  10  517.32   78.19 
  -2  -8 -10  635.43   68.68 
   2   8  10  654.60   67.89 
   2  -8  10  618.91   76.66 
  -2  -8 -11  263.89   32.55 
  -2   8 -11  339.13   44.88 
   2   8  11  296.26   48.22 
   2  -8  11  349.71   43.36 
  -2   8 -11  230.89   34.30 
   2   8  11  278.68   31.33 
   2   8  11  283.18   31.39 
   2   8  12  267.34   48.65 
  -2  -8 -12  286.02   33.42 
  -2   8 -12  273.23   36.61 
   2   8  13  118.48   39.82 
  -2  -8 -13  110.64   17.56 
   2   8  14    9.12   35.01 
  -2  -8 -14   25.13   12.24 
   2   9 -15   94.30   19.08 
  -2   9  15  109.21   49.53 
   2   9 -15  105.42   23.17 
   2  -9 -15   91.31   17.68 
   2  -9 -15  128.69   19.07 
   2  -9 -14   22.71   10.83 
   2   9 -14   25.84   12.19 
   2   9 -14   14.46   19.16 
   2  -9 -14   13.51   10.47 
   2   9 -13    1.37   10.18 
   2  -9 -13   10.39    9.34 
   2   9 -13   -3.90   24.39 
  -2   9  13  -10.25   38.20 
   2  -9 -13   -5.68    9.31 
   2   9 -12  675.40   76.95 
   2  -9 -12  643.37   76.22 
  -2   9  12  743.20   93.76 
   2  -9 -12  745.52   76.65 
   2  -9 -11  506.56   53.50 
   2   9 -11  428.96   53.27 
   2  -9 -11  481.69   53.07 
  -2   9  11  412.66   68.09 
   2   9 -11  594.21   66.58 
  -2  -9  11  562.60   61.83 
   2  -9 -10  761.40   83.60 
  -2   9  10  888.20   99.19 
   2  -9 -10  783.08   84.58 
   2   9 -10  725.90   84.68 
  -2  -9  10 1043.26   93.08 
   2  -9 -10  843.99   84.92 
   2   9 -10  820.18   96.17 
   2  -9  -9  185.29   22.38 
  -2   9   9  176.28   41.31 
   2  -9  -9  220.92   23.58 
   2  -9  -9  181.51   35.67 
  -2  -9   9  197.02   22.63 
   2  -9  -9  172.37   21.95 
  -2  -9   9  209.31   32.27 
   2  -9  -9  181.33   22.38 
  -2  -9   9  171.17   22.36 
   2   9  -9  186.81   22.57 
   2   9  -9  223.40   39.13 
  -2   9   9  176.52   21.37 
   2   9  -8   69.30   25.11 
  -2  -9   8   44.74    9.50 
   2   9  -8   40.59    9.08 
  -2  -9   8   62.49   10.14 
  -2   9   8   52.53    8.29 
  -2  -9   8   13.14   20.06 
   2  -9  -8   46.32    9.13 
   2  -9  -8   53.72   22.48 
   2  -9  -8   42.29    9.20 
   2  -9  -8   55.57   11.94 
   2  -9  -7  301.74   33.57 
   2  -9  -7  287.62   35.01 
   2   9  -7  314.54   33.58 
   2   9  -7  301.84   33.63 
  -2  -9   7  317.84   33.60 
   2   9  -7  359.46   43.17 
  -2   9   7  299.14   32.87 
   2  -9  -7  277.64   33.37 
  -2  -9   7  390.25   41.93 
   2  -9  -7  295.45   41.90 
  -2  -9   7  294.41   33.53 
  -2   9   6 1136.56  119.51 
  -2  -9   6 1171.73  120.03 
   2   9  -6 1127.25  120.02 
   2  -9  -6 1178.65  120.14 
   2  -9  -6 1168.17  125.34 
  -2  -9   6 1347.94  126.24 
   2  -9  -6 1160.13  120.12 
  -2  -9   6 1138.97  120.01 
   2   9  -6 1096.64  119.92 
   2  -9  -5 1052.99  105.11 
   2  -9  -5 1073.65  109.70 
   2   9  -5  977.43  111.37 
  -2  -9   5  968.86  104.78 
  -2  -9   5 1027.39  110.34 
   2   9  -5 1014.03  104.92 
   2  -9  -5 1026.17  105.06 
   2   9  -5  993.03  104.83 
  -2  -9   5 1053.69  104.93 
  -2   9   5  944.26  104.45 
  -2  -9   4 1710.27  158.05 
  -2   9   4 1418.40  152.01 
   2   9  -4 1437.03  152.16 
  -2  -9   4 1505.33  152.21 
   2  -9  -4 1411.18  152.18 
   2   9  -4 1508.43  152.27 
  -2  -9   4 1481.99  152.18 
   2   9  -4 1592.78  157.92 
   2  -9  -4 1439.17  155.77 
  -2  -9   3  333.33   37.98 
   2  -9  -3  308.00   35.98 
   2   9  -3  317.19   37.27 
   2  -9  -3  275.91   30.63 
   2   9  -3  272.31   30.39 
   2   9  -3  281.33   30.36 
  -2  -9   3  306.01   30.43 
  -2   9   3  288.01   30.57 
  -2  -9   3  268.82   30.37 
  -2  -9   2  612.39   60.09 
   2   9  -2  506.78   53.59 
  -2   9   2  511.65   53.97 
   2  -9  -2  510.62   54.02 
  -2  -9   2  504.26   53.49 
   2   9  -2  505.49   59.26 
  -2  -9   2  523.27   53.54 
  -2   9   2  486.26   57.95 
  -2   9   1  272.32   30.58 
   2  -9  -1  280.60   30.45 
  -2  -9   1  276.16   29.53 
   2   9  -1  279.99   29.62 
  -2   9   1  278.15   34.45 
  -2  -9   1  289.32   29.26 
  -2  -9   1  272.23   29.52 
   2   9  -1  333.49   36.96 
  -2  -9   1  320.85   36.24 
   2  -9   0   81.12   15.57 
   2   9   0   70.85    7.98 
   2  -9   0   72.82    9.79 
   2   9   0   47.98   15.57 
  -2   9   0   76.85   10.60 
   2   9   1  414.75   43.32 
   2   9   1  362.28   48.14 
  -2  -9  -1  407.62   48.46 
   2  -9   1  431.11   44.89 
  -2   9  -2 2286.96  229.13 
   2  -9   2 2877.86  231.65 
  -2  -9  -2 2231.17  228.24 
   2   9   2 2286.34  228.78 
   2  -9   2 2144.54  226.52 
  -2   9  -2 2488.94  229.57 
   2   9   2 2115.60  224.94 
   2   9   3  116.82   11.67 
  -2  -9  -3  132.33   17.21 
  -2   9  -3  127.86   17.86 
   2  -9   3  119.23   14.80 
  -2  -9  -3   87.12   11.70 
   2  -9   3  165.48   23.19 
  -2   9  -3  116.20   17.77 
   2   9   3   90.42   17.34 
   2   9   4  466.46   51.61 
  -2   9  -4  451.41   49.84 
  -2   9  -4  402.64   48.90 
  -2   9  -4  422.63   49.34 
   2   9   4  435.11   44.72 
   2   9   4  442.65   44.73 
   2   9   4  482.55   48.62 
  -2  -9  -4  387.89   44.96 
  -2  -9  -4  472.79   47.70 
   2  -9   4  367.17   46.87 
   2  -9   5    3.74   25.64 
   2   9   5   12.11   17.42 
  -2  -9  -5    9.79    7.26 
  -2   9  -5   -2.77   14.19 
  -2  -9  -5    2.37    3.23 
  -2   9  -5    8.21    8.56 
   2   9   5    3.99    2.99 
   2   9   5    0.70    2.79 
  -2   9  -5    8.29    9.48 
   2   9   5    5.84    9.11 
   2  -9   5    2.48    6.33 
   2   9   6  200.34   34.38 
   2  -9   6  212.46   26.75 
  -2  -9  -6  228.20   25.23 
   2   9   6  256.15   28.89 
  -2   9  -6  225.94   31.78 
  -2   9  -6  233.14   29.07 
   2   9   6  231.00   24.81 
   2   9   6  231.84   24.79 
  -2   9  -6  211.94   28.38 
   2   9   7   81.05    8.09 
   2  -9   7   87.79   10.97 
   2  -9   7   82.79   28.57 
  -2  -9  -7   67.77    8.55 
  -2   9  -7   62.17   12.96 
  -2   9  -7   69.44   13.23 
   2   9   7   92.01   23.82 
   2   9   7   63.51    7.84 
  -2   9  -7   63.82   20.18 
  -2   9  -8 1896.23  207.26 
   2  -9   8 2871.49  220.90 
   2   9   8 1851.97  211.95 
  -2   9  -8 1921.35  209.72 
   2  -9   8 1970.11  205.71 
  -2  -9  -8 1981.78  204.74 
   2   9   8 1911.86  204.15 
   2  -9   8 2072.57  205.77 
   2   9   8 1965.75  204.19 
   2   9   9   72.12   29.48 
   2  -9   9  110.48   14.64 
  -2   9  -9  115.65   28.52 
  -2  -9  -9   95.64   13.10 
  -2   9  -9   90.85   16.92 
   2   9   9   86.75   12.12 
   2  -9   9   90.02   29.01 
   2  -9   9   99.98   14.06 
   2   9   9   78.49   12.18 
  -2   9 -10  625.03   73.97 
   2   9  10  618.77   82.58 
  -2  -9 -10  618.34   71.06 
   2   9  10  725.70   70.56 
  -2   9 -10  669.04   79.13 
   2  -9  10  604.86   79.70 
   2   9  10  670.97   70.43 
   2   9  11   83.52   11.29 
  -2   9 -11   83.69   29.05 
   2   9  11   55.97   31.99 
  -2  -9 -11   56.48   12.13 
   2  -9  11   81.06   27.07 
  -2   9 -11   63.30   16.14 
   2   9  11   54.66   10.66 
  -2   9 -12   91.00   19.79 
  -2  -9 -12  119.80   17.34 
  -2  -9 -13   55.25   12.12 
  -2   9 -13   35.04   15.40 
   2   9  14  680.51   85.83 
  -2  -9 -14  592.41   67.62 
   2  10 -14  682.51   77.49 
  -2  10  14  737.35   97.61 
   2  10 -14  653.84   81.90 
   2 -10 -14  677.38   76.59 
   2 -10 -14  757.34   76.72 
   2 -10 -13    6.94    9.51 
   2  10 -13   31.36   25.64 
   2 -10 -13   10.26    9.94 
   2  10 -13   -1.41   10.20 
  -2  10  13   -5.17   36.60 
   2  10 -12  251.67   32.51 
   2  10 -12  276.88   50.62 
  -2  10  12  316.91   53.33 
   2 -10 -12  263.95   31.62 
   2 -10 -12  275.80   31.94 
   2 -10 -11   10.79    8.47 
  -2 -10  11    8.02   22.52 
   2  10 -11  -12.60   25.24 
   2  10 -11   17.17    8.93 
  -2  10  11   17.31   32.81 
   2 -10 -11    7.47    9.65 
   2 -10 -10   60.40   11.19 
  -2  10  10   75.34   35.20 
   2  10 -10   22.82   24.75 
  -2 -10  10   48.63   25.19 
   2 -10 -10   72.31   11.45 
   2 -10 -10   58.40   10.93 
   2  10 -10   57.19   11.58 
   2 -10  -9    3.41    7.96 
   2 -10  -9   17.55    6.92 
   2  10  -9   -8.12   27.12 
   2  10  -9   34.91   27.64 
   2 -10  -9    2.73   24.04 
  -2 -10   9    9.08    7.27 
   2  10  -9    7.28    7.68 
   2 -10  -9    9.79    9.26 
  -2  10   9    8.31    6.21 
   2 -10  -9    8.80    7.19 
  -2 -10   9   14.69   19.44 
  -2 -10   9    5.75    7.97 
   2 -10  -8 1063.27  117.18 
   2  10  -8 1331.21  123.63 
   2  10  -8 1029.70  110.41 
   2 -10  -8 1014.14  110.69 
  -2 -10   8 1222.19  117.79 
   2 -10  -8 1071.38  110.22 
  -2 -10   8 1058.85  110.31 
   2 -10  -8 1026.14  110.12 
  -2 -10   8 1059.93  110.32 
   2 -10  -8 1110.35  111.21 
  -2  10   8  981.00  109.40 
   2  10  -7   40.46    7.87 
   2 -10  -7   35.41   20.24 
   2 -10  -7   53.28    8.59 
   2 -10  -7   74.40   11.02 
   2 -10  -7   40.32    8.37 
  -2 -10   7   46.28    8.49 
  -2 -10   7   49.22   19.62 
  -2  10   7   36.63    7.45 
   2  10  -7   53.90   22.55 
   2 -10  -7   36.66   11.03 
  -2 -10   7   43.85    8.58 
  -2  10   6 1152.44  124.20 
  -2 -10   6 1226.37  124.79 
   2 -10  -6 1339.82  130.59 
   2  10  -6 1105.87  124.71 
  -2 -10   6 1342.91  131.12 
   2 -10  -6 1237.23  124.91 
  -2 -10   6 1173.51  124.70 
   2 -10  -6 1235.95  124.90 
  -2 -10   5   36.51    6.80 
  -2  10   5   32.45    6.44 
   2  10  -5   28.26    6.30 
   2  10  -5    2.40   23.44 
  -2 -10   5   36.94    6.65 
  -2 -10   5   44.36   18.31 
   2  10  -4   -1.81    4.10 
  -2  10   4    0.38    4.24 
   2  10  -4  -12.67   17.15 
   2 -10  -4   -7.46   15.25 
  -2 -10   4    1.66    4.26 
  -2 -10   4   20.88   16.25 
  -2 -10   4    1.66    4.28 
  -2 -10   3   73.84    9.78 
  -2  10   3   70.10   20.07 
   2  10  -3   88.30   10.02 
   2 -10  -3  100.97   15.32 
   2  10  -3   62.49   18.80 
  -2 -10   3   75.17    9.80 
  -2 -10   3   83.72   19.97 
  -2  10   3   90.15   10.43 
  -2  10   2 1631.11  183.22 
  -2  10   2 1745.21  180.01 
   2  10  -2 1740.04  179.68 
   2  10  -2 1893.91  185.36 
  -2 -10   2 1886.69  185.00 
  -2 -10   2 1684.40  179.51 
  -2 -10   2 1706.41  179.53 
   2 -10  -2 2188.89  184.16 
  -2 -10   1    2.83    2.37 
   2  10  -1   -0.73    2.68 
   2  10  -1   16.86   13.44 
  -2  10   1   18.37   13.37 
  -2 -10   1   -1.41    2.39 
  -2 -10   1    1.93    1.98 
  -2  10   1    2.24    5.52 
   2  10   0 2704.00  272.98 
  -2  10   0 2622.75  274.06 
   2  10   0 2581.85  272.94 
   2  10   0 2890.02  277.86 
   2 -10   1   37.82   12.44 
   2  10   1   35.28   13.86 
  -2 -10  -1   48.72   15.71 
   2  10   1   27.25    3.83 
   2  10   2   25.32    3.73 
   2  10   2   27.49   12.91 
   2 -10   2   32.05   15.66 
  -2  10  -2   33.49   10.53 
  -2 -10  -2   35.84   12.36 
  -2  10  -2   23.70   11.72 
   2  10   3   37.60    5.17 
  -2  10  -3   36.89   11.91 
   2  10   3   40.00   13.02 
  -2  10  -3   45.81   12.74 
  -2 -10  -3   54.06   12.83 
   2  10   4 2688.41  282.79 
  -2 -10  -4 3054.54  285.50 
   2  10   4 3137.16  286.60 
   2  10   4 2826.87  288.58 
  -2  10  -4 3013.00  287.36 
  -2  10  -4 2690.01  286.41 
  -2  10  -4 2877.01  286.98 
  -2 -10  -4 2551.71  282.76 
   2  10   5   -4.05   11.16 
  -2 -10  -5   -4.06    8.91 
  -2 -10  -5    5.64    3.35 
  -2  10  -5   -2.97    8.91 
  -2  10  -5  -11.81   14.87 
  -2  10  -5    4.42    8.85 
   2  10   5   -2.13   18.04 
   2 -10   5    3.90   23.62 
   2  10   6 2011.96  228.76 
   2 -10   6 1858.10  223.67 
   2  10   6 2359.49  225.18 
   2 -10   6 3033.80  237.61 
  -2  10  -6 2195.21  226.98 
  -2  10  -6 2244.38  226.22 
   2  10   6 2209.64  222.18 
  -2  10  -6 2118.66  225.89 
  -2 -10  -6 2115.67  222.49 
  -2 -10  -6 2239.10  223.22 
   2  10   6 2100.36  222.14 
  -2 -10  -7   17.17    5.11 
   2  10   7   53.30   23.80 
  -2  10  -7   17.36   11.01 
  -2  10  -7   20.20   18.28 
   2 -10   7   16.25    7.23 
  -2  10  -7    6.08    9.42 
   2  10   7   18.44    5.23 
   2 -10   7   28.66   29.19 
   2  10   7   11.77    5.12 
   2  10   7   14.78    4.80 
   2 -10   8   23.50   29.36 
   2  10   8    6.65    5.19 
   2  10   8  -17.70   25.68 
  -2  10  -8  -10.23   20.86 
  -2 -10  -8    5.50    5.70 
  -2  10  -8   18.60   12.41 
  -2  10  -8    1.56    9.70 
   2  10   8    4.01    5.18 
   2 -10   8   -0.92    7.52 
   2 -10   8    0.95    7.90 
  -2  10  -9   -9.20   22.60 
   2  10   9    3.25   25.88 
  -2  10  -9   -6.58   11.99 
  -2 -10  -9    2.88    6.04 
   2  10   9    4.16    5.94 
   2  10   9    2.61    5.88 
   2 -10   9    3.27   25.30 
   2 -10  10 1638.90  170.11 
   2  10  10 1662.09  172.13 
  -2  10 -10 1401.59  164.08 
   2  10  10 1614.33  160.84 
  -2  10 -10 1480.15  168.14 
  -2 -10 -10 1470.02  161.45 
   2  10  10 1568.68  160.82 
   2  10  11   -7.70   29.63 
  -2  10 -11    8.40   26.82 
   2  10  11   -4.08    6.73 
  -2 -10 -11    3.90    7.99 
   2 -10  11   -3.00   25.05 
   2  10  11    4.07    7.27 
  -2  10 -11    9.30   12.17 
  -2 -10 -12  969.55  104.22 
   2  10  12  877.27  115.43 
  -2  10 -12 1038.71  107.74 
   2  10  13   -4.48   34.67 
  -2 -10 -13  -12.68    9.63 
  -2  10 -13    6.45   14.08 
   2  10  14    9.57   36.47 
  -2 -10 -14   17.22   12.17 
  -2  10 -14   11.67   16.29 
  -2  11  14   34.19   41.83 
   2 -11 -14   24.70   11.47 
   2  11 -14   24.16   11.85 
   2 -11 -14    7.61   11.43 
   2  11 -14   24.77   20.63 
   2 -11 -13   33.24   11.79 
  -2  11  13   10.48   38.60 
   2  11 -13   62.98   28.12 
   2  11 -13   46.55   12.26 
   2 -11 -13   31.33   11.43 
   2  11 -12  709.98   84.97 
   2 -11 -12  776.51   84.49 
  -2  11  12  805.79  101.39 
   2  11 -12 1056.07  103.44 
   2 -11 -12  822.05   84.67 
  -2  11  11  -17.67   36.87 
   2  11 -11   -3.55    8.37 
   2 -11 -11   -0.99    7.62 
  -2 -11  11   16.95   23.37 
   2  11 -11   18.10   26.46 
   2 -11 -11   -2.25    9.05 
   2 -11 -10  955.15  106.70 
  -2 -11  10 1149.27  114.71 
   2 -11 -10 1035.77  105.88 
   2  11 -10  911.01  107.02 
   2  11 -10 1123.26  119.30 
   2 -11 -10 1068.80  107.09 
   2 -11  -9   19.23   24.52 
   2 -11  -9   12.95    7.42 
  -2 -11   9   13.43    7.71 
   2  11  -9   40.29   25.23 
   2 -11  -9    8.68   11.44 
  -2  11   9   22.01    7.10 
   2  11  -9  -26.21   28.66 
   2  11  -9   17.04    7.87 
  -2 -11   9   10.41   24.03 
   2 -11  -9   12.10    7.37 
   2 -11  -9   14.66   10.36 
  -2 -11   9   14.33    7.94 
   2 -11  -8    9.95    9.44 
   2 -11  -8   -0.97    9.92 
   2  11  -8    0.84    6.74 
   2 -11  -8    2.94    6.49 
  -2 -11   8   -2.26    7.10 
   2  11  -8    4.08   25.12 
  -2 -11   8    2.50   22.77 
  -2 -11   8    9.07    7.03 
   2 -11  -8   29.78   23.12 
  -2  11   8    9.84    5.76 
   2 -11  -8    7.39    6.85 
   2 -11  -7    4.08    6.32 
   2  11  -7   -6.89   23.62 
   2 -11  -7  -29.05   23.50 
  -2 -11   7    6.72    6.54 
   2  11  -7    0.74    5.77 
  -2  11   7    9.53    5.51 
   2 -11  -7    4.56    8.77 
   2 -11  -7    0.67    6.09 
  -2 -11   7   -0.67    6.11 
  -2 -11   7    9.58   21.74 
   2 -11  -6  730.50   77.70 
  -2  11   6  694.22   77.00 
   2 -11  -6  749.08   83.53 
   2 -11  -6  847.23   80.19 
  -2 -11   6  865.61   85.55 
  -2 -11   6  689.48   77.47 
   2 -11  -6  774.60   77.82 
   2  11  -6  741.66   77.74 
  -2 -11   6  730.88   77.56 
   2 -11  -5   93.36   22.35 
  -2  11   5  112.80   13.92 
   2  11  -5  114.99   14.26 
   2 -11  -5  129.72   17.82 
  -2 -11   5  117.66   14.10 
  -2 -11   5  112.31   23.95 
  -2 -11   5  120.55   14.18 
  -2 -11   4 1848.85  184.61 
   2 -11  -4 2127.07  182.27 
   2  11  -4 1826.21  185.36 
  -2 -11   4 1742.27  178.46 
  -2  11   4 1616.74  183.92 
   2  11  -4 1627.97  178.52 
  -2 -11   4 1727.44  178.44 
  -2  11   4 1669.63  178.31 
   2 -11  -3  180.41   21.04 
  -2 -11   3  128.96   15.02 
  -2  11   3  107.82   23.46 
   2  11  -3  141.95   15.33 
  -2 -11   3  137.98   24.93 
   2  11  -3  136.18   25.14 
  -2 -11   3  140.72   15.09 
  -2  11   3  109.76   15.23 
   2  11  -2  146.62   16.92 
  -2 -11   2  144.50   16.65 
  -2 -11   2  160.92   16.79 
   2 -11  -2  213.78   23.80 
  -2 -11   2  152.60   16.70 
  -2  11   2  131.54   24.50 
   2  11  -2  226.99   27.60 
  -2  11   2  136.99   17.49 
  -2 -11   2  183.50   26.69 
   2  11  -1  116.15   12.48 
   2 -11  -1  119.55   17.75 
  -2 -11   1  109.42   11.96 
   2 -11  -1  135.55   17.37 
   2  11  -1  129.65   20.97 
  -2 -11   1  109.18   11.96 
  -2 -11   1  104.41   11.69 
  -2  11   1   82.71   19.44 
  -2  11   1  101.39   13.83 
   2 -11   0   85.35   16.48 
   2  11   0  121.41   20.54 
   2  11   0   91.81   11.75 
   2  11   0   90.82   11.66 
  -2 -11   0  106.03   10.69 
   2 -11   0  112.53   17.06 
  -2  11   0   91.98   13.40 
   2  11   1  338.04   35.56 
   2 -11   1  331.08   39.84 
  -2 -11  -1  331.73   41.30 
   2  11   1  336.79   41.94 
   2 -11   1  430.27   44.20 
  -2 -11  -2 2608.94  268.27 
  -2  11  -2 2929.22  269.41 
   2  11   2 2662.77  269.23 
  -2  11  -2 2667.47  268.88 
   2  11   2 2475.27  264.34 
   2 -11   2 3665.85  275.40 
   2  11   3  264.40   28.71 
  -2  11  -3  269.77   33.64 
  -2  11  -3  293.50   34.27 
  -2 -11  -3  299.44   33.57 
   2  11   3  263.53   34.72 
   2  11   4  652.52   67.59 
   2  11   4  619.04   69.47 
  -2 -11  -4  725.43   66.00 
  -2 -11  -4  555.39   61.89 
  -2  11  -4  600.86   66.98 
  -2  11  -4  570.13   66.24 
  -2  11  -4  622.11   67.08 
   2  11   4  603.20   62.05 
   2  11   5    1.93    3.37 
  -2 -11  -5   13.88    9.49 
   2  11   5   27.00   19.58 
   2  11   5  -12.03   15.02 
  -2 -11  -5   -0.87    3.16 
  -2  11  -5  -20.44   15.93 
  -2  11  -5    7.89    9.79 
  -2  11  -5    1.61   10.44 
   2 -11   5    7.83   23.09 
   2  11   6  281.25   30.27 
  -2  11  -6  249.66   34.78 
  -2  11  -6  282.20   38.29 
   2  11   6  354.62   36.31 
   2  11   6  265.80   40.87 
  -2 -11  -6  279.27   32.09 
  -2  11  -6  266.46   34.95 
  -2 -11  -6  276.87   30.48 
   2 -11   7  147.44   38.14 
   2  11   7   57.77   11.62 
  -2  11  -7  130.14   24.30 
   2  11   7  136.48   29.19 
  -2  11  -7   94.16   17.01 
  -2  11  -7  150.12   18.69 
  -2 -11  -7  110.37   12.01 
   2 -11   8 1937.23  211.95 
  -2  11  -8 2163.86  216.65 
  -2  11  -8 1892.00  213.91 
  -2 -11  -8 1992.31  210.74 
   2  11   8 1901.93  219.19 
   2  11   8 2088.65  210.31 
   2 -11   8 2007.77  211.98 
   2 -11   8 2936.71  227.70 
  -2  11  -8 2024.68  214.57 
  -2  11  -9   51.18   24.32 
  -2 -11  -9   55.62   10.18 
   2  11   9   75.43    9.91 
  -2  11  -9   78.75   17.05 
  -2  11  -9   59.57   15.64 
   2  11   9   69.22    9.87 
   2 -11   9   44.67   28.60 
   2  11   9   40.34   27.89 
  -2  11 -10  622.05   74.60 
   2  11  10  684.18   70.46 
  -2  11 -10  636.00   79.19 
  -2 -11 -10  612.60   71.00 
   2  11  10  720.58   84.79 
   2  11  10  699.27   70.49 
   2 -11  10  676.22   82.28 
   2  11  11   27.87   30.55 
  -2  11 -11   45.10   26.23 
   2 -11  11   -3.20   28.25 
  -2  11 -11   25.39   13.56 
  -2 -11 -11   45.97    9.63 
  -2 -11 -12   80.03   14.38 
   2  11  12  107.08   37.65 
  -2  11 -12   83.84   19.59 
   2  11  13   96.77   41.56 
  -2 -11 -13   77.54   14.86 
  -2  11 -13   80.84   19.45 
   2  11  14  859.21  102.66 
  -2 -11 -14  770.51   85.07 
  -2  11 -14  763.70   88.91 
   2  12 -14  314.99   37.57 
   2 -12 -14  322.14   36.46 
  -2  12  14  298.78   61.92 
   2  12 -14  254.97   43.10 
   2 -12 -14  286.07   35.85 
  -2  12  13  121.85   44.67 
   2  12 -13  116.22   19.71 
   2 -12 -13  124.54   18.32 
   2  12 -13   63.16   28.63 
   2 -12 -13  123.23   17.96 
  -2  12  12  190.47   49.06 
   2  12 -12  208.13   26.67 
   2 -12 -12  191.36   25.38 
   2 -12 -12  200.12   25.46 
   2  12 -11   23.36   10.04 
   2 -12 -11    6.64    8.76 
   2 -12 -11    5.98    8.06 
   2  12 -11    9.86   28.06 
   2 -12 -10    5.40    8.53 
   2  12 -10   19.89    8.57 
   2 -12 -10   29.47    9.17 
   2  12 -10   38.35   27.91 
  -2 -12  10   23.02   23.95 
   2 -12 -10    7.31    8.42 
   2 -12  -9  233.94   26.83 
   2  12  -9  208.58   27.19 
   2  12  -9  232.32   42.52 
   2 -12  -9  286.07   33.25 
  -2 -12   9  229.46   27.02 
   2 -12  -9  221.59   26.74 
  -2 -12   9  257.29   38.77 
  -2 -12   9  203.71   26.81 
   2 -12  -9  254.35   28.17 
   2 -12  -8  576.46   68.15 
   2 -12  -8  551.81   59.83 
   2  12  -8  652.65   75.95 
  -2 -12   8  548.16   60.00 
   2  12  -8  532.85   60.22 
  -2 -12   8  732.03   71.30 
   2 -12  -8  656.26   63.76 
   2 -12  -8  584.09   61.47 
   2 -12  -8  569.71   60.01 
   2  12  -8  466.36   70.06 
  -2  12   8  508.09   59.02 
  -2 -12   8  572.16   60.13 
  -2 -12   7  642.28   67.48 
   2 -12  -7  744.76   75.32 
  -2 -12   7  653.22   75.88 
  -2  12   7  598.99   66.69 
   2 -12  -7  640.90   67.50 
   2  12  -7  838.01   84.47 
  -2 -12   7  647.95   67.50 
   2  12  -7  582.67   67.50 
   2 -12  -7  700.46   70.36 
   2 -12  -7  618.44   67.42 
  -2 -12   6  819.90   89.38 
   2 -12  -6  820.44   89.46 
   2  12  -6  860.24   89.71 
  -2  12   6  788.17   88.83 
   2 -12  -6  855.45   89.54 
  -2 -12   6  922.44   97.17 
  -2 -12   6  869.07   89.49 
   2 -12  -6 1002.49   96.07 
   2 -12  -6 1040.62   93.08 
  -2 -12   5  166.09   18.90 
   2  12  -5  162.23   19.19 
   2 -12  -5  203.43   23.83 
  -2 -12   5  175.07   28.99 
  -2 -12   5  159.15   18.87 
  -2  12   5  151.00   18.56 
   2 -12  -5  176.31   27.39 
  -2  12   4  131.14   27.36 
   2  12  -4  137.66   17.25 
  -2 -12   4  151.66   17.13 
   2 -12  -4  212.52   23.69 
   2  12  -4  118.89   26.48 
  -2  12   4  148.72   17.10 
  -2 -12   4  143.07   17.05 
  -2 -12   4  200.48   28.65 
  -2 -12   3  422.64   44.74 
   2 -12  -3  564.16   50.95 
  -2  12   3  420.97   51.60 
   2  12  -3  421.84   45.09 
  -2 -12   3  409.03   44.74 
  -2  12   3  402.93   44.98 
  -2 -12   3  512.30   53.59 
   2  12  -3  432.51   53.66 
  -2  12   2 1687.72  180.97 
   2 -12  -2 2165.38  182.65 
  -2  12   2 1608.39  176.99 
   2  12  -2 1695.12  176.87 
  -2 -12   2 1918.24  182.89 
  -2 -12   2 1793.06  176.43 
  -2 -12   2 1666.18  176.46 
  -2 -12   2 1648.02  176.45 
   2  12  -2 1794.04  183.33 
  -2 -12   1  978.12  107.58 
   2  12  -1 1007.67  108.18 
   2 -12  -1 1124.47  111.53 
  -2  12   1  983.61  108.70 
   2 -12  -1 1111.53  111.69 
  -2 -12   1 1012.01  107.61 
  -2 -12   1 1112.79  107.41 
   2  12  -1 1057.08  114.51 
  -2  12   1 1086.67  112.08 
  -2  12   0 1987.13  203.80 
   2  12   0 2146.21  208.81 
   2 -12   0 2239.62  206.39 
   2 -12   0 2206.24  206.62 
   2  12   0 1665.89  202.62 
  -2 -12   0 2053.63  201.99 
   2  12   0 1824.34  202.71 
   2  12   1  404.63   43.13 
   2 -12   1  372.73   46.63 
   2 -12   1  443.56   47.27 
   2 -12   1  554.84   54.73 
   2  12   1  443.35   50.70 
  -2 -12  -1  442.12   49.25 
   2 -12   2   68.66   13.40 
   2 -12   2  131.91   26.72 
   2  12   2   69.90    8.40 
  -2  12  -2   63.54   15.01 
   2 -12   2   84.10   14.22 
  -2  12  -2   99.94   15.87 
  -2 -12  -2   69.57   17.55 
   2  12   2   86.72   18.37 
   2  12   3  539.77   57.50 
  -2 -12  -3  560.08   55.07 
  -2  12  -3  560.15   55.97 
  -2  12  -3  494.96   55.29 
   2 -12   3  428.90   52.68 
   2  12   3  459.79   50.04 
   2  12   4 1558.04  159.41 
   2  12   4 1574.91  166.12 
  -2 -12  -4 1442.86  159.14 
   2  12   4 2018.53  168.26 
  -2  12  -4 1545.31  163.98 
  -2  12  -4 1623.48  164.25 
  -2  12  -4 1650.34  164.51 
  -2 -12  -4 1756.06  163.09 
  -2 -12  -5  740.36   81.72 
  -2 -12  -5  944.62   85.21 
   2  12   5  704.02   88.93 
   2  12   5  894.84   87.82 
   2  12   5  780.57   81.83 
   2 -12   5 1102.52   99.76 
  -2  12  -5  740.52   86.26 
  -2  12  -5  907.07   87.57 
  -2  12  -5  773.30   87.36 
   2  12   6 1869.47  191.77 
  -2 -12  -6 1686.66  191.76 
  -2  12  -6 1766.48  195.87 
  -2  12  -6 1971.65  197.47 
  -2  12  -6 1752.38  196.04 
   2  12   6 2474.73  198.05 
  -2 -12  -6 1945.85  193.62 
   2  12   6 1866.14  199.75 
   2  12   7   87.07   16.94 
   2  12   7  183.39   33.03 
   2 -12   7  259.01   46.11 
   2  12   7  161.51   16.63 
  -2  12  -7  164.28   27.98 
  -2  12  -7  162.27   23.08 
  -2  12  -7  180.86   22.91 
  -2 -12  -7  154.00   16.83 
  -2 -12  -8    0.57    5.67 
  -2  12  -8    4.33   21.01 
  -2  12  -8   -7.31   11.88 
  -2  12  -8    8.93   11.69 
   2  12   8  -28.76   28.48 
   2  12   8    8.36    5.17 
   2 -12   8   12.20   30.65 
   2  12   9  105.43   12.99 
  -2  12  -9   85.00   26.92 
  -2 -12  -9   92.14   13.52 
  -2  12  -9   85.20   19.01 
  -2  12  -9  110.08   19.47 
   2 -12   9  129.68   33.46 
   2  12   9  115.18   32.17 
   2 -12  10  772.80   90.99 
   2  12  10  774.42   78.52 
  -2  12 -10  776.63   88.06 
   2  12  10  585.52   90.45 
  -2 -12 -10  725.79   79.24 
  -2  12 -10  764.82   83.70 
  -2  12 -10  712.65   83.43 
  -2  12 -11  388.86   47.97 
   2  12  11  333.37   58.05 
  -2  12 -11  431.97   55.25 
  -2 -12 -11  399.08   43.86 
  -2  12 -11  422.83   49.14 
   2 -12  11  316.74   55.13 
  -2 -12 -12  607.93   67.11 
  -2  12 -12  580.32   71.04 
   2  12  12  555.73   81.97 
  -2  12 -12  713.65   73.02 
  -2  12 -13   96.34   22.37 
   2  12  13  122.98   39.25 
  -2 -12 -13   83.86   15.90 
  -2  12 -13  106.58   22.66 
  -2 -12 -14    4.19   11.73 
  -2  12 -14   -8.13   18.95 
  -2  12 -14   22.77   16.91 
   2  12  14   40.40   40.64 
   2 -13 -14   24.86   10.54 
   2 -13 -14    6.35   10.86 
  -2  13  14   29.06   42.87 
   2  13 -14    5.15   12.73 
   2  13 -14    3.20   19.76 
   2 -13 -13   93.95   15.05 
   2  13 -13   63.23   27.64 
  -2  13  13   86.04   43.64 
   2  13 -13   59.31   16.25 
   2 -13 -13   86.46   15.12 
  -2  13  12  109.65   45.54 
   2  13 -12  152.81   22.95 
   2 -13 -12  178.66   22.27 
   2 -13 -12  153.81   21.63 
   2  13 -11  709.32   81.22 
   2  13 -11  995.49  100.86 
   2 -13 -11  754.18   80.62 
   2 -13 -11  740.00   80.28 
   2 -13 -10  437.00   46.80 
   2  13 -10  393.12   47.71 
   2 -13 -10  449.30   47.39 
   2 -13 -10  408.11   47.14 
   2  13 -10  548.85   65.40 
  -2 -13   9  368.31   42.66 
   2 -13  -9  477.10   47.80 
   2 -13  -9  419.72   43.81 
   2  13  -9  394.73   56.33 
   2  13  -9  331.24   42.88 
   2 -13  -9  385.40   42.76 
  -2 -13   9  361.49   42.62 
   2 -13  -9  395.62   42.70 
  -2 -13   9  466.54   54.58 
  -2  13   8   15.80    6.70 
   2  13  -8   12.14    7.56 
   2 -13  -8   25.48   24.87 
   2 -13  -8   21.26    7.92 
   2  13  -8    3.28   26.95 
   2 -13  -8   14.53    7.34 
  -2 -13   8   10.30    7.25 
  -2 -13   8   16.98   24.21 
  -2 -13   8   27.01    8.02 
   2 -13  -8   65.75   19.83 
   2 -13  -8   35.28   12.03 
  -2  13   7   43.15    7.90 
   2 -13  -7    6.94   21.77 
   2  13  -7   46.26   29.32 
   2 -13  -7   58.48   16.64 
   2  13  -7   36.73    8.80 
  -2 -13   7   65.00   25.38 
   2 -13  -7   40.25    8.45 
  -2 -13   7   35.44    8.48 
  -2 -13   7   34.72    8.69 
   2  13  -7   82.49   32.45 
   2 -13  -7   44.79    9.01 
  -2 -13   6   28.10    7.46 
  -2 -13   6   28.41   21.44 
   2 -13  -6   12.54   19.58 
   2  13  -6   20.82    7.12 
   2 -13  -6   21.85   13.33 
   2 -13  -6   29.59    7.47 
  -2  13   6   28.19    6.82 
   2 -13  -6   23.78    7.16 
  -2 -13   6   32.69    7.39 
  -2 -13   5 1305.28  136.23 
   2 -13  -5 1641.49  141.71 
   2  13  -5 1423.17  147.66 
  -2 -13   5 1488.22  144.17 
   2  13  -5 1223.27  136.49 
  -2 -13   5 1316.54  136.29 
  -2  13   5 1427.25  144.39 
  -2  13   5 1245.14  135.89 
  -2 -13   4  401.85   41.65 
  -2  13   4  418.96   50.33 
   2  13  -4  404.30   42.10 
   2 -13  -4  496.50   48.07 
  -2 -13   4  431.90   50.65 
   2  13  -4  447.88   52.59 
  -2  13   4  350.51   41.51 
  -2 -13   4  368.13   41.59 
  -2 -13   3 1247.70  120.12 
  -2 -13   3 1053.28  112.33 
  -2  13   3 1020.64  117.92 
  -2  13   3 1034.85  112.58 
   2  13  -3 1063.57  112.79 
   2 -13  -3 1374.63  119.11 
  -2 -13   3 1099.01  112.43 
   2  13  -3 1146.83  121.18 
  -2 -13   2   83.04   10.25 
   2  13  -2  113.44   23.19 
  -2  13   2   71.82   19.79 
   2  13  -2   85.13   10.97 
  -2 -13   2   58.07   20.38 
  -2 -13   2   85.04   10.31 
  -2 -13   2   91.69   10.27 
  -2  13   2   85.50   11.82 
   2 -13  -2  134.29   21.69 
  -2  13   1   -5.91   15.37 
  -2 -13   1   -2.41    2.73 
   2  13  -1   -0.97    4.81 
   2 -13  -1   14.24   17.00 
   2 -13  -1    4.08    9.75 
   2 -13  -1    6.95    9.09 
   2  13  -1    2.41   15.05 
   2  13  -1    3.86    4.71 
  -2 -13   1    0.65    2.57 
  -2  13   1    4.00    6.48 
  -2 -13   1   -0.42    2.28 
  -2 -13   0   69.98    7.78 
   2 -13   0   75.24   14.31 
   2 -13   0   70.75   14.78 
   2  13   0   62.63   19.94 
  -2  13   0   77.82   11.35 
  -2 -13   0   58.74   20.87 
   2 -13   1 1609.74  163.43 
   2 -13   1 1615.80  163.58 
  -2 -13  -1 1655.05  165.45 
   2  13   1 1718.81  167.44 
   2  13   1 1470.55  159.91 
   2  13   2  394.49   48.70 
  -2  13  -2  432.14   46.12 
   2  13   2  382.61   40.44 
  -2 -13  -2  387.19   46.48 
   2 -13   2  350.73   43.69 
  -2  13  -2  371.11   45.43 
  -2 -13  -3 1500.43  149.12 
   2 -13   3 1382.19  147.18 
  -2  13  -3 1380.38  149.47 
   2  13   3 1710.74  153.81 
  -2  13  -3 1484.10  150.03 
   2  13   3 1338.28  144.50 
   2  13   4  384.32   39.34 
   2  13   4  537.16   50.43 
  -2 -13  -4  346.73   38.86 
  -2 -13  -4  421.59   44.20 
  -2  13  -4  432.57   45.51 
   2 -13   4  392.24   42.26 
  -2  13  -4  433.60   46.02 
   2 -13   4  600.26   61.75 
   2  13   4  425.32   48.59 
   2  13   5    8.47    4.01 
   2 -13   5   37.18   27.22 
  -2 -13  -5   11.60   10.96 
  -2 -13  -5   10.37    3.25 
  -2  13  -5   -1.77   16.44 
   2 -13   5   11.72    8.07 
  -2  13  -5    1.79   10.71 
   2  13   5    9.92   15.78 
  -2  13  -5   14.74   11.20 
   2  13   5   -5.00   20.79 
  -2 -13  -6    5.85   10.35 
   2 -13   6    9.51   33.04 
  -2 -13  -6    4.16    3.75 
  -2  13  -6    5.79   19.66 
  -2  13  -6   -9.08   11.71 
  -2  13  -6    3.70   11.11 
   2  13   6    4.44    4.26 
   2  13   6    4.85   13.07 
   2  13   6   -2.76   21.57 
  -2  13  -7  811.25   87.51 
   2  13   7  562.80   79.97 
   2  13   7  871.13   91.56 
  -2 -13  -7  890.30   80.95 
  -2  13  -7  811.02   84.75 
  -2  13  -7  783.69   84.81 
  -2 -13  -7  728.36   79.57 
   2  13   7  812.18   79.50 
   2 -13   8  803.87   85.79 
  -2 -13  -8  629.60   68.66 
   2  13   8  568.76   79.84 
  -2  13  -8  649.24   76.67 
  -2  13  -8  722.95   74.06 
  -2  13  -8  605.48   72.97 
   2  13   8  661.12   68.40 
   2 -13   9  855.53   85.26 
   2  13   9  654.28   68.31 
  -2  13  -9  750.60   78.34 
   2  13   9  636.13   81.98 
  -2  13  -9  616.58   73.10 
  -2  13  -9  654.56   73.46 
  -2 -13  -9  607.84   68.68 
   2  13  10  221.80   23.71 
   2  13  10  255.54   44.72 
   2 -13  10  189.93   41.29 
  -2  13 -10  234.69   37.38 
  -2 -13 -10  166.95   23.94 
  -2  13 -10  234.69   30.66 
  -2  13 -10  217.83   30.30 
  -2  13 -11   18.21   15.15 
   2  13  11   21.22   33.78 
  -2  13 -11   63.17   28.70 
  -2  13 -11   26.32   16.23 
  -2 -13 -11   27.73    9.02 
  -2  13 -12   12.13   15.05 
   2  13  12   -4.55   34.09 
  -2  13 -12  -11.57   15.25 
  -2 -13 -12    9.55    8.99 
  -2  13 -13  331.29   39.39 
   2  13  13  213.63   51.72 
  -2 -13 -13  250.03   32.02 
  -2  13 -13  266.77   37.44 
   2 -14 -13  487.14   52.59 
  -2  14  13  360.12   73.46 
   2  14 -13  460.66   54.01 
   2  14 -13  474.08   62.83 
   2 -14 -13  466.10   52.35 
   2  14 -12   25.00   11.41 
   2 -14 -12   21.75   10.11 
   2 -14 -12   15.79   10.36 
   2  14 -12   38.00   29.78 
   2  14 -11   87.68   38.86 
   2  14 -11   93.64   16.85 
   2 -14 -11   99.01   15.25 
   2 -14 -11   95.18   15.42 
   2  14 -10   71.10   33.28 
   2 -14 -10   67.68   11.11 
   2 -14 -10   66.83   12.50 
   2  14 -10   40.00   11.99 
   2 -14 -10   56.95   10.79 
   2 -14  -9  492.86   55.91 
   2 -14  -9  642.34   61.75 
   2  14  -9  506.44   56.83 
   2  14  -9  592.71   71.86 
   2 -14  -9  504.25   55.99 
   2 -14  -9  496.23   56.90 
  -2 -14   8   17.11    7.34 
   2 -14  -8  -10.37   24.69 
  -2  14   8   11.22    6.64 
   2 -14  -8   30.34    8.48 
   2  14  -8   16.93   29.16 
   2  14  -8    5.93    7.67 
   2  14  -8   38.03   27.88 
   2 -14  -8   16.23    7.82 
  -2 -14   8   23.59    7.96 
   2 -14  -8  -12.03   19.62 
  -2 -14   8   38.97   23.72 
   2  14  -7 1106.51  125.50 
   2  14  -7 1133.85  116.44 
  -2 -14   7 1202.39  125.04 
   2 -14  -7 1091.66  115.80 
  -2 -14   7 1128.07  115.90 
   2 -14  -7 1149.76  115.94 
  -2 -14   7 1041.94  115.73 
  -2  14   7 1005.70  115.06 
  -2 -14   6   34.76    7.90 
  -2  14   6    2.97   26.71 
  -2 -14   6   57.46   23.23 
  -2  14   6   26.57    7.07 
   2  14  -6   27.18    7.72 
   2 -14  -6   33.75    7.79 
   2 -14  -6   19.66    7.75 
  -2 -14   6   30.54    7.56 
  -2 -14   5  514.67   53.54 
   2  14  -5  622.93   71.29 
  -2  14   5  464.48   62.70 
   2  14  -5  464.55   53.91 
  -2 -14   5  578.39   63.84 
  -2 -14   5  506.56   53.55 
  -2  14   5  449.40   53.10 
   2 -14  -5  519.14   53.58 
   2 -14  -4  495.30   55.49 
  -2 -14   4  526.50   55.38 
   2  14  -4  532.26   56.04 
  -2 -14   4  566.30   64.58 
  -2  14   4  475.37   55.24 
   2  14  -4  645.80   69.78 
  -2 -14   4  547.33   55.46 
   2 -14  -4  749.21   65.10 
  -2  14   4  478.76   62.89 
   2 -14  -3  808.25   84.40 
  -2  14   3  795.20   84.36 
  -2  14   3  773.54   90.44 
  -2 -14   3  835.59   84.11 
  -2 -14   3  757.82   83.92 
   2  14  -3  818.74   94.28 
   2  14  -3  775.99   84.60 
  -2 -14   3  806.71   84.07 
   2 -14  -3 1156.32   94.46 
  -2 -14   3  865.39   92.39 
  -2 -14   2  108.74   13.28 
   2 -14  -2  119.63   14.54 
   2 -14  -2  132.62   19.05 
   2  14  -2  109.74   14.37 
   2 -14  -2  143.81   18.82 
  -2 -14   2  109.31   13.33 
   2  14  -2  120.42   25.78 
  -2  14   2  118.40   23.22 
  -2  14   2  115.30   14.63 
  -2 -14   2  123.85   13.33 
   2 -14  -1 2661.40  263.06 
  -2  14   1 2336.60  263.23 
   2  14  -1 2366.48  260.06 
   2  14  -1 2425.95  260.10 
   2 -14  -1 2849.03  263.66 
  -2 -14   1 2560.24  259.09 
  -2 -14   1 2352.94  259.00 
   2 -14  -1 2527.58  259.96 
  -2  14   1 2455.94  260.29 
   2  14  -1 3202.58  270.09 
  -2 -14   1 2573.05  258.83 
   2  14   0  629.59   65.31 
   2 -14   0  521.17   54.75 
   2 -14   0  543.01   58.03 
  -2 -14   0  532.72   60.89 
   2 -14   0  608.22   58.70 
  -2 -14   0  501.03   53.21 
  -2  14   0  502.74   55.38 
   2  14   1 1619.48  145.50 
   2 -14   1 1493.94  138.77 
   2 -14   1 1313.57  135.93 
   2 -14   1 1466.60  138.54 
  -2 -14  -1 1274.12  140.19 
   2  14   1 1221.28  134.73 
   2  14   2  227.31   32.54 
   2 -14   2  173.76   22.53 
  -2  14  -2  202.69   25.48 
   2 -14   2  144.64   20.41 
  -2  14  -2  175.97   25.21 
  -2 -14  -2  134.50   25.26 
   2  14   2  170.99   18.47 
  -2  14  -3  446.35   48.96 
   2  14   3  584.23   56.31 
  -2 -14  -3  415.00   48.54 
   2 -14   3  422.00   45.64 
  -2  14  -3  477.64   49.42 
   2 -14   3  411.21   44.77 
   2  14   3  373.04   42.39 
   2  14   4  126.51   14.98 
   2  14   4  118.00   26.64 
   2 -14   4  137.48   18.55 
   2  14   4  122.89   24.89 
  -2  14  -4  137.28   22.05 
   2 -14   4  225.85   37.88 
   2 -14   4  141.88   18.54 
  -2 -14  -4  175.48   22.71 
  -2  14  -4  154.92   23.05 
   2  14   5 1367.39  141.08 
  -2  14  -5 1431.87  146.51 
   2 -14   5 1163.25  142.93 
   2  14   5 1260.72  149.18 
  -2 -14  -5 1352.18  140.80 
   2  14   5 1876.76  151.13 
   2 -14   5 1330.02  143.30 
  -2 -14  -5 1458.36  144.71 
  -2  14  -5 1373.51  146.72 
  -2  14  -5 1294.28  146.61 
  -2 -14  -6  555.00   58.66 
  -2  14  -6  518.16   63.20 
  -2 -14  -6  521.74   55.33 
   2 -14   6  429.37   57.25 
  -2  14  -6  601.51   61.83 
  -2  14  -6  533.77   61.39 
   2  14   6  568.99   67.16 
   2  14   6  539.82   55.50 
   2 -14   7  189.98   26.87 
   2  14   7  297.43   42.17 
  -2  14  -7  263.20   36.33 
   2  14   7  154.15   26.03 
  -2  14  -7  295.34   32.55 
  -2  14  -7  243.23   31.58 
   2 -14   7  370.54   53.84 
   2  14   7  245.95   24.87 
  -2 -14  -7  266.73   27.59 
  -2 -14  -7  218.46   24.99 
   2  14   8   25.35    6.24 
  -2 -14  -8   28.01    6.44 
   2  14   8   34.57   27.80 
   2 -14   8   29.63   29.33 
  -2  14  -8   20.41   13.31 
  -2  14  -8   12.10   13.34 
  -2  14  -8   18.60   22.41 
  -2 -14  -9  292.21   33.21 
  -2  14  -9  248.50   38.15 
   2  14   9  284.81   49.19 
  -2  14  -9  297.49   43.90 
  -2  14  -9  344.27   39.49 
   2 -14   9  389.87   53.72 
   2  14   9  302.92   32.77 
   2  14  10   40.64   34.78 
  -2  14 -10   18.71   26.45 
  -2 -14 -10   68.36   11.24 
  -2  14 -10   79.91   17.89 
  -2  14 -10   83.80   18.04 
  -2  14 -11  459.90   66.10 
   2  14  11  477.52   72.74 
  -2 -14 -11  510.78   55.86 
  -2  14 -11  565.05   61.91 
  -2  14 -11  512.71   60.83 
   2  14  12   46.93   38.92 
  -2 -14 -12   55.63   11.64 
  -2  14 -12   54.97   19.55 
  -2  14 -12   71.04   19.86 
  -2 -14 -13  201.96   24.62 
  -2  14 -13  215.58   32.09 
  -2  14 -13  127.84   30.13 
   2  14  13  154.79   48.04 
   2 -15 -13   21.08   11.01 
   2 -15 -13    1.18   10.40 
   2  15 -13   15.25   24.96 
   2  15 -13   15.25   12.76 
   2 -15 -12    1.10    8.90 
   2  15 -12   18.95   27.46 
   2  15 -12    3.09   11.25 
   2 -15 -12  -10.33    9.99 
   2 -15 -11  916.10  100.49 
   2  15 -11  870.90  101.64 
   2 -15 -11  989.91  101.04 
   2 -15 -10   19.39    8.34 
   2  15 -10    1.28    9.53 
   2 -15 -10    4.19   10.00 
   2  15 -10   10.96   33.71 
   2 -15 -10   -4.64    7.79 
   2 -15  -9  841.17   93.27 
   2 -15  -9  896.53   94.71 
   2  15  -9 1082.85  111.10 
   2  15  -9  814.02   94.12 
   2 -15  -9  821.59   93.22 
   2 -15  -8   20.59    8.40 
   2  15  -8   25.26    9.11 
   2 -15  -8   36.83   19.44 
   2  15  -8   43.87   26.73 
   2 -15  -8   29.88    8.89 
  -2 -15   8   36.72    8.98 
  -2 -15   8   33.43    8.70 
  -2  15   7   40.86   30.70 
  -2  15   7   55.69    8.79 
  -2 -15   7   81.89   27.74 
   2 -15  -7   33.41    9.12 
  -2 -15   7   43.36    9.35 
   2 -15  -7   43.48    9.43 
   2  15  -7   79.57   29.92 
   2  15  -7   41.12   10.24 
  -2 -15   7   48.02    9.74 
   2 -15  -7   74.03   24.51 
   2 -15  -6    6.96    6.65 
   2  15  -6    3.15   26.27 
   2  15  -6   -2.60    6.88 
   2 -15  -6   49.63   24.95 
   2 -15  -6    4.85    6.82 
  -2 -15   6  -11.59   24.30 
  -2  15   6    9.20   26.16 
  -2 -15   6    3.36    6.49 
  -2 -15   6    9.96    6.64 
  -2  15   6   15.68    6.22 
   2 -15  -5 1637.64  169.58 
   2  15  -5 2178.83  187.47 
   2  15  -5 1625.22  170.24 
  -2  15   5 1528.87  169.29 
  -2 -15   5 1801.51  178.39 
  -2  15   5 1573.19  177.39 
  -2 -15   5 1512.89  169.48 
  -2 -15   5 1686.22  169.69 
   2  15  -4  112.56   29.52 
  -2  15   4   61.66   23.50 
   2 -15  -4  131.15   27.90 
   2 -15  -4   66.78    9.73 
   2  15  -4   45.31    9.60 
  -2  15   4   71.18   10.08 
  -2 -15   4   73.70   23.74 
  -2 -15   4   69.13    9.34 
  -2 -15   4   60.28    9.39 
   2  15  -3 2496.68  199.93 
  -2  15   3 1670.29  184.27 
   2  15  -3 1782.03  184.77 
   2 -15  -3 1757.08  184.32 
  -2 -15   3 1724.47  191.33 
  -2  15   3 1600.61  189.45 
  -2 -15   3 1854.24  183.96 
  -2 -15   3 1834.87  184.11 
  -2 -15   3 1647.20  183.87 
   2 -15  -2   17.36    6.22 
   2 -15  -2   39.60   23.17 
  -2 -15   2   28.45    4.82 
  -2  15   2   52.17   18.61 
   2  15  -2   29.39   22.76 
  -2  15   2   25.65    7.19 
   2 -15  -2   13.12   10.87 
   2  15  -2   20.30    6.82 
   2  15  -2   26.16    7.34 
  -2 -15   2   22.95    5.04 
  -2 -15   2   27.04    4.94 
   2 -15  -2   45.65   12.50 
  -2 -15   1   -0.70    2.88 
   2 -15  -1    4.29    6.10 
  -2  15   1    0.66    7.16 
  -2  15   1   17.16   15.81 
   2 -15  -1   16.19   26.66 
   2  15  -1   -1.32    5.97 
   2 -15  -1   -7.33   10.57 
   2  15  -1    2.05    6.30 
   2 -15  -1   -1.51   10.02 
  -2 -15   1    0.52    3.04 
   2  15  -1   10.53   24.07 
  -2 -15   1    5.21    2.99 
  -2 -15   0   80.42   21.78 
   2 -15   0   87.96   15.13 
   2 -15   0   71.42   14.78 
   2  15   0  114.15   26.54 
  -2 -15   0   75.54    8.71 
   2 -15   0   82.73   11.32 
  -2  15   0   81.76   12.41 
   2 -15   1  964.26   89.96 
  -2 -15  -1  844.88   92.53 
   2 -15   1  935.40   89.87 
   2  15   1 1054.05   99.16 
   2  15   1  742.81   85.79 
   2 -15   1  881.23   87.12 
   2  15   2   24.74   20.28 
   2 -15   2   15.42    7.45 
   2 -15   2   19.86    8.97 
   2  15   2   11.57    4.06 
  -2 -15  -2    9.31   15.82 
  -2  15  -3  809.36   95.20 
   2 -15   3  890.16   91.93 
   2 -15   3  830.04   92.49 
  -2 -15  -3  842.23   95.52 
  -2  15  -3  955.20   96.29 
   2  15   3 1045.55  100.21 
   2  15   3  842.03   89.87 
   2  15   4   48.39   22.40 
  -2  15  -4   93.00   17.38 
   2 -15   4   89.83   12.76 
   2 -15   4  106.83   32.41 
   2  15   4   46.60   19.33 
   2  15   4   58.93    8.38 
  -2 -15  -4   84.04   17.63 
   2 -15   4   64.95   12.31 
  -2  15  -4   63.14   15.93 
   2 -15   5   89.15   14.78 
  -2  15  -5   90.57   17.61 
   2 -15   5  145.65   40.26 
   2  15   5   69.12   23.76 
   2 -15   5   75.98   13.42 
  -2  15  -5   77.72   23.92 
  -2 -15  -5  114.85   18.36 
  -2  15  -5   85.12   18.12 
   2  15   5   77.58    9.86 
  -2 -15  -5   73.28    9.03 
   2  15   5  110.20   24.30 
   2  15   6   36.90    5.94 
   2  15   6    3.03   26.41 
  -2  15  -6   36.11   22.53 
  -2 -15  -6   21.06    4.99 
  -2 -15  -6   61.06   14.14 
  -2  15  -6   40.82   14.83 
   2  15   6   28.90   12.31 
  -2  15  -6   21.00   13.75 
   2 -15   6   29.26    8.94 
   2 -15   6   10.76   37.00 
   2 -15   7  588.69   67.84 
   2  15   7  399.56   39.26 
  -2 -15  -7  359.13   39.05 
   2  15   7  494.41   56.60 
   2 -15   7  336.26   41.23 
  -2  15  -7  348.69   48.59 
   2  15   7  270.20   40.34 
  -2  15  -7  364.41   45.60 
  -2  15  -7  454.57   47.05 
  -2 -15  -7  402.44   42.00 
   2  15   8   -3.59   30.25 
   2  15   8    5.05    5.24 
  -2  15  -8   16.92   22.43 
  -2 -15  -8   -3.12    5.29 
   2 -15   8   25.81   32.60 
  -2  15  -8    2.13   13.32 
  -2  15  -8    2.17   13.54 
   2  15   9  675.47   73.06 
  -2  15  -9  682.36   78.82 
   2  15   9  765.37   87.99 
  -2  15  -9  846.36   83.49 
  -2 -15  -9  696.62   73.46 
  -2  15  -9  647.90   78.89 
   2  15  10  -16.79   33.79 
  -2  15 -10   -8.16   26.30 
  -2  15 -10   39.38   16.32 
  -2 -15 -10   11.36    6.91 
  -2  15 -10  -11.66   14.94 
  -2  15 -11  116.93   23.23 
  -2 -15 -11  128.97   16.64 
  -2  15 -11  119.17   24.34 
  -2  15 -12  -20.48   18.67 
   2  15  12  -19.36   35.69 
  -2  15 -12   10.36   16.08 
  -2 -15 -12   -6.17    8.79 
   2  15  13  143.81   47.75 
  -2 -15 -13  169.92   22.17 
  -2  15 -13  146.83   28.06 
  -2  15 -13  169.73   29.53 
   2 -16 -13  403.70   45.35 
   2  16 -13  394.63   55.70 
   2 -16 -13  380.57   45.12 
   2  16 -13  406.08   47.71 
   2  16 -12  130.31   20.80 
   2  16 -12  144.21   35.04 
   2 -16 -12  128.02   18.74 
   2 -16 -12  112.28   17.97 
   2  16 -11  249.05   47.74 
   2 -16 -11  216.09   26.55 
   2  16 -11  195.81   27.72 
   2 -16 -11  212.89   26.25 
   2 -16 -10    7.46    8.25 
   2 -16 -10    5.52   10.69 
   2  16 -10    1.34   10.19 
   2 -16 -10   -8.92   12.24 
   2 -16 -10    3.74    8.34 
   2 -16  -9  244.37   28.70 
   2 -16  -9  220.68   28.36 
   2  16  -9  276.75   48.70 
   2 -16  -9  241.80   30.73 
   2 -16  -9  363.20   37.94 
   2  16  -9  230.66   30.05 
   2 -16  -8   28.82    8.49 
  -2 -16   8   39.38    9.26 
   2 -16  -8   55.03   22.15 
  -2  16   8   57.89   33.71 
   2 -16  -8   22.58    8.06 
   2  16  -8    4.71   27.47 
  -2 -16   8   22.26    8.86 
   2  16  -8   24.65   10.28 
  -2 -16   7 1485.59  150.51 
  -2  16   7 1380.64  149.73 
   2  16  -7 1406.21  151.19 
   2 -16  -7 1426.55  150.31 
   2  16  -7 1511.79  161.06 
  -2  16   7 1414.02  160.67 
  -2 -16   7 1372.19  150.27 
   2 -16  -7 1442.83  150.38 
  -2 -16   6   39.87   26.60 
  -2 -16   6   39.68    8.88 
   2  16  -6   44.72   10.28 
  -2  16   6   54.04   30.42 
   2 -16  -6   55.49    9.53 
   2 -16  -6   52.11    9.62 
  -2 -16   6   55.68    9.35 
   2 -16  -6   87.90   29.00 
   2  16  -6   19.60   28.05 
  -2  16   6   40.43    8.93 
   2  16  -5 1080.31  100.68 
   2 -16  -5  825.82   81.66 
   2  16  -5  782.88   82.43 
  -2 -16   5  705.16   81.37 
  -2 -16   5  828.98   91.69 
  -2 -16   5  765.40   81.58 
  -2  16   5  722.13   81.25 
  -2  16   5  778.09   91.63 
   2 -16  -4  107.37   32.36 
   2 -16  -4   62.89    9.30 
  -2 -16   4   44.65   25.33 
  -2 -16   4   55.10    8.84 
  -2  16   4   36.08   23.92 
   2  16  -4   64.80   28.82 
  -2 -16   4   50.68    9.24 
  -2 -16   4   65.98    9.14 
   2  16  -4   55.70   10.21 
  -2  16   4   43.14    9.16 
   2 -16  -3  216.82   25.33 
  -2 -16   3  215.51   24.65
[truncated: 4,057,836 more chars]
